# Supplementary material for: Model based on five tumour immune microenvironment-related genes for predicting hepatocellular carcinoma immunotherapy outcomes
Source: J Transl Med. 2021 Jan 6;19:26. doi: 10.1186/s12967-020-02691-4 (PMC7788940; doi:10.1186/s12967-020-02691-4)
Supplement: Supplementary file 6 — Additional file 6. Additional material. [file 12967_2020_2691_MOESM6_ESM.r]

if (T) {
  dir.create("scripts")
  dir.create("PDFs")
  dir.create("PDFs/图片")
  dir.create("files")
  dir.create("files/文件")
  dir.create("files/model_select")
  dir.create("files/limma")
  dir.create("files/limma/TCGA")
  dir.create("origin_datas")
  dir.create("origin_datas/TCGA")
  dir.create("results")
  dir.create("files/GSEA/")
}


rm(list = ls())
options(stringsAsFactors = F)
source('Z://projects/codes/mg_base.R')


draw_survial_curve_variant<-function(datas){
  library(survminer)
  library(survcomp)
  library(RColorBrewer)
  tmp.formula <- paste("Surv(time,status)~",'groups',sep="")
  tmp.formula <- as.formula(tmp.formula)
  datas.fit <- surv_fit(formula=tmp.formula,data=datas)
  ggplot <- ggsurvplot(datas.fit,pval=T,risk.table=T,
                       main = "Method Kaplan Meier",
                       xlab="Time(days)",
                       legend.title='Groups',
                       risk.table.col="strata",
                       linetype="strata",
                       palette=brewer.pal(9,"Set1"),
                       break.time.by=500,
                       data=datas)
  print(ggplot,newpage=F)
}
plotKMCox <- function(dat){
  colnames(dat)=c('time','status','groups')
  sdf<-survdiff(Surv(time,status) ~ groups,data=dat)
  print((sdf))
  p<-pchisq(sdf$chisq,length(sdf$n)-1,lower.tail=FALSE)
  sf<-survfit(Surv(time,status) ~ groups,data=dat)
  colKm=rainbow(length(sf$strata))
  plot(sf, mark.time = TRUE,col=colKm,xlab=paste("Survival time in day","\np=",round(p,5)),ylab = "Survival probabilities",main="Method Kaplan Meier")
  legend('topright',paste0(gsub('groups=','',names(sf$strata)),'(N=',sdf$n,')'), col = colKm,
         lty = c(1,1, 1, 1),lwd=c(1,1,1,1),merge = TRUE,cex = 0.8)
  return(p)
}
plotKMCox_1=function(dat,n){
  library(survival)
  library(ggsci)
  mypal = pal_jama(alpha = 0.7)(7)
  colnames(dat)=c('time','status','groups')
  sdf<-survdiff(Surv(time,status) ~ groups,data=dat)
  #print((sdf))
  p<-pchisq(sdf$chisq,length(sdf$n)-1,lower.tail=FALSE)
  sf<-survfit(Surv(time,status) ~ groups,data=dat)
  colKm=c(mypal[2],mypal[1],mypal[3],mypal[4])
  plot(sf, mark.time = TRUE,col=colKm,xlab=paste("Survival time in day","\np=",round(p,5)),ylab = "Survival probabilities",main=n)
  legend('topright',paste0(gsub('groups=','',names(sf$strata)),'(N=',sdf$n,')'), col = colKm,
         lty = c(1,1, 1, 1),lwd=c(1,1,1,1),merge = TRUE,cex = 0.8)
  return(p)
}
coxFun <- function(dat){
  library(survival)
  colnames(dat)=c('time','status','gene')
  fmla=as.formula("Surv(time,status)~gene")
  cox=coxph(fmla,data=dat)
  # print(summary(cox))
  p=summary(cox)[[7]][5]
  result=c(p,summary(cox)[[8]][1],summary(cox)[[8]][3],summary(cox)[[8]][4])
  return(result)
}
ggplotKMCox=function(dat,title='Groups',labs=c()){
  library(ggplot2)
  colnames(dat)=c('time','status','groups')
  #sdf<-survdiff(Surv(time,status) ~ groups,data=dat)
  #print((sdf))
  #summary(sdf)
  #p<-pchisq(sdf$chisq,length(sdf$n)-1,lower.tail=FALSE)
  sf<-survfit(Surv(time,status) ~ groups,data=dat)
  surv=survminer::ggsurvplot(sf, data = dat, palette = "npg", #jco palette 
                             pval = TRUE, pval.coord=c(500, 0.4), #Add p-value 
                             risk.table = TRUE, 
                             legend.title = title,
                             legend.labs = labs)
  p1=surv$plot+theme_bw()+theme(axis.text.y=element_text(family="Times",face="plain")
                                ,axis.text.x=element_blank()
                                ,axis.title.x=element_blank()
                                ,plot.margin=unit(c(0.2, 0.2, 0, 0.1), "inches")
                                #,axis.title.y=element_blank()
                                ,legend.position=c(1,1), legend.justification=c(1,1)
                                ,legend.background = element_rect(fill = NA, colour = NA)
                                ,legend.title = element_text(family="Times",face="plain")
                                ,legend.text = element_text(family="Times",face="plain"))
  p2=surv$table+theme_bw()+theme(axis.text.y=element_text(family="Times",face="plain")
                                 #,axis.text.x=element_blank()
                                 #,axis.title.x=element_blank()
                                 #,axis.title.y=element_blank()
                                 ,plot.margin=unit(c(0, 0.2, 0.2, 0.1), "inches")
                                 ,plot.title=element_blank()
                                 ,legend.position=c(1,1), legend.justification=c(1,1)
                                 #,legend.background = element_rect(fill = NA, colour = NA)
                                 ,legend.title = element_text(family="Times",face="plain")
                                 ,legend.text = element_text(family="Times",face="plain"))
  
  g2=ggpubr::ggarrange(p1,p2, ncol = 1, nrow = 2,heights = c(1,0.3),align = "v")
  return(g2)
}
mg_violin=function(data,xangle=0,ylab='value',xlab='',leg.title='Group',test_method='anova',legend.pos='r',melt=F,jitter=T,ylim=NULL){
  library(ggplot2)
  if(melt){
    data_m=data
    colnames(data_m)=c('Group','value')
  }else{
    data_m=reshape2::melt(data)
    colnames(data_m)=c('Group','value')
  }
  if(xangle==0){
    tx=element_text(colour="black",family="Times")
  }else{
    tx=element_text(angle=xangle,hjust = 1,colour="black",family="Times")
  }
  
  pos='right'
  if(is.null(legend.pos)){
    pos='none'
  }else if(legend.pos=='tr'){
    pos=c(1,1)
  }else if(legend.pos=='br'){
    pos=c(1,0)
  }else if(legend.pos=='tl'){
    pos=c(0,1)
  }else if(legend.pos=='bl'){
    pos=c(0,0)
  }else if(legend.pos=='t'){
    pos='top'
  }else if(legend.pos=='r'){
    pos='right'
  }else if(legend.pos=='b'){
    pos='bottom'
  }
  
  ct=length(unique(data_m[,1]))
  
  p1<-ggplot(data_m,aes(x=Group,y=value))+geom_violin(alpha=0.7)
  if(ct<=10){
    p1=p1+ggsci::scale_fill_npg(name=leg.title)
  }else if(ct<=20){
    p1=p1+ggsci::scale_fill_d3(palette = "category20",name=leg.title)
  }else if(ct<=30){
    cbPalette=c(ggsci::pal_npg("nrc", alpha = 0.6)(10),ggsci::pal_d3("category20", alpha = 0.6)(20))
    p1=p1+scale_fill_manual(values=cbPalette[1:ct])
  }else if(ct<=38){
    cbPalette=c(ggsci::pal_npg("nrc", alpha = 0.6)(10)
                ,ggsci::pal_d3("category20", alpha = 0.6)(20)
                ,ggsci::pal_nejm("default", alpha = 0.6)(8))
    p1=p1+scale_fill_manual(values=cbPalette[1:ct])
  }
  
  if(jitter){
    p1<-p1+geom_jitter(alpha=0.3,col='black',show.legend=FALSE,width = 0.2)
  }
  
  p1=p1+theme_bw()+geom_boxplot(width=0.2,aes(fill=Group),outlier.shape = NA)
  p1=p1+theme(axis.text.x=tx, #设置x轴刻度标签的字体显示倾斜角度为15度，并向下调整1(hjust = 1)，字体簇为Times大小为20
              axis.text.y=element_text(family="Times",face="plain"), #设置y轴刻度标签的字体簇，字体大小，字体样式为plain
              axis.title.y=element_text(family="Times",face="plain"), #设置y轴标题的字体属性
              #panel.border = element_blank(),axis.line = element_line(colour = "black"), #去除默认填充的灰色，并将x=0轴和y=0轴加粗显示(size=1)
              legend.text=element_text(face="plain", family="Times", colour="black"  #设置图例的子标题的字体属性
              ),
              legend.title=element_text(face="plain", family="Times", colour="black" #设置图例的总标题的字体属性
              ),
              legend.justification=pos, legend.position=pos
              ,legend.background = element_rect(fill = NA, colour = NA)
              #,panel.grid.major = element_blank(),   #不显示网格线
              #panel.grid.minor = element_blank()
  )+ylab(ylab)+xlab(xlab)
  til=''
  if(test_method=='anova'){
    fit <- aov(value~Group, data = data_m)
    pv=summary(fit)[[1]][5][[1]]
    fv=summary(fit)[[1]][4][[1]]
    til=paste0('ANOVA test p=',signif(pv,2))
  }else if (test_method=='rank'){
    fit=kruskal.test(value~Group, data = data_m)
    pv=fit$p.value
    til=paste0('Kruskal-Wallis test p=',signif(pv,2))
  } else {
    fit=wilcox.test(value~Group, data = data_m)
    pv=fit$p.value
    til=paste0('Wilcox test p=',signif(pv,2))
  }
  p1=p1+ggtitle(til) 
  if(!is.null(ylim)){
    p1=p1+ylim(ylim)
  }
  return(p1)
}

ggplotTimeROC=function(time,status,score,mks=c(1,3,5)){
  library(survival)
  library(ggplot2)
  
  mx=max(time,na.rm = T)
  if(mx<20){
  }else if(mx<365){
    mks=mks*12 
  }else{
    mks=mks*365 
  }
  mks=mks[which(mks<mx)]
  
  ROC.DSST=timeROC::timeROC(T=time,
                            delta=status
                            ,marker=score,
                            cause=1,weighting="marginal",
                            times=mks,
                            iid=TRUE)
  if(max(ROC.DSST$times)<20){
    lb=paste0(ROC.DSST$times,'-Years')
  }else if(max(ROC.DSST$times)<365){
    lb=paste0(round(ROC.DSST$times/12,0),'-Years')
  }else{
    lb=paste0(round(ROC.DSST$times/365,0),'-Years')
  }
  lbs=paste0(lb,',AUC=',round(ROC.DSST$AUC,2),',95%CI(',paste0(round(confint(ROC.DSST,level = 0.9)$CI_AUC[,1]/100,2),'-',
                                                               round(confint(ROC.DSST,level = 0.9)$CI_AUC[,2]/100,2)),')')
  
  p.dat=rbind()
  for(i in 1:length(ROC.DSST$times)){
    los=lowess(ROC.DSST$FP[,i], y=ROC.DSST$TP[,i], f = 1/3, iter = 100)
    los$x=c(0,los$x,1)
    los$y=c(0,los$y,1)
    p.dat=rbind(p.dat,data.frame(los$x, y=los$y,rep(lbs[i],length(los$y)),stringsAsFactors = F))
    #lines(los,col=rainbow(length(ROC.DSST$times))[i],lwd = 2)
  }
  colnames(p.dat)=c('V1','V2','Type')
  p.dat=as.data.frame(p.dat)
  
  p1=ggplot(p.dat, aes(x=V1,y=V2, fill=Type))
  p1=p1+geom_line(aes(colour=Type),lwd=1.1)+theme_bw()+xlab('False positive fraction')+ylab('True positive fraction') 
  p1=p1+theme(axis.text.y=element_text(family="Times",face="plain"),axis.text.x=element_text(family="Times",face="plain")
              ,axis.title.x=element_text(family="Times",face="plain"),axis.title.y=element_text(family="Times",face="plain")
              ,plot.title=element_blank()
              ,plot.margin=unit(c(0.1, 0.1, 0.1, 0.1), "inches")
              ,legend.position=c(1,0)
              ,legend.justification=c(1,0)
              ,legend.background = element_rect(fill = NA, colour = NA)
              ,legend.title = element_text(family="Times",face="plain")
              ,legend.text = element_text(family="Times",face="plain"))
  return(p1)
}

ggplotKMCox=function(dat,title='Groups',labs=NULL,add_text=NULL,palette='npg',show_confint=F,show_median_text=T){
  library(ggplot2)
  library(survival)
  colnames(dat)=c('time','status','groups')
  #sdf<-survdiff(Surv(time,status) ~ groups,data=dat)
  #print((sdf))
  #summary(sdf)
  #p<-pchisq(sdf$chisq,length(sdf$n)-1,lower.tail=FALSE)
  sf<-survival::survfit(Surv(time,status) ~ groups,data=dat)
  surv=survminer::ggsurvplot(sf, data = dat, palette = palette, #jco palette 
                             pval = TRUE,surv.median.line='hv'
                             #,conf.int = T
                             ,conf.int.style ='step'
                             , pval.coord=c(0, 0.2), #Add p-value 
                             risk.table = TRUE, 
                             legend.title = title
                             ,legend.labs = labs
                             ,conf.int=show_confint
  )
  p1=surv$plot+theme_bw()+theme(axis.text.y=element_text(family="Times",face="plain")
                                ,axis.text.x=element_blank()
                                ,axis.title.x=element_blank()
                                ,plot.margin=unit(c(0.2, 0.2, 0, 0.1), "inches")
                                #,axis.title.y=element_blank()
                                ,legend.position=c(1,1), legend.justification=c(1,1)
                                ,legend.background = element_rect(fill = NA, colour = NA)
                                ,legend.title = element_text(family="Times",face="plain")
                                ,legend.text = element_text(family="Times",face="plain"))
  if(show_median_text){
    median_labels=c()
    for(st in unique(surv$data.survplot$strata)){
      st1=surv$data.survplot[which(surv$data.survplot$strata==st),]
      x_m=-1
      if(min(st1$surv)<0.5){
        inds=which(st1$surv==0.5)
        if(length(inds)>0){
          x_m=st1$time[inds[1]]
        }else{
          x_m=max(st1$time[st1$surv>=0.5])
        }
      }
      if(x_m>0){
        median_labels=c(median_labels,round(x_m,1))
      }
    }
    if(length(median_labels)>0){
      txt_median=surv$data.survplot[1:length(median_labels),]
      txt_median[,5]=rep(0.5,length(median_labels))
      txt_median[,1]=median_labels
      txt_median$Text=median_labels
      p1=p1+geom_text(data=txt_median,aes(x=time, y=surv, label=Text),color="black",hjust =1,angle=90,alpha=0.5,vjust=0,nudge_y = -0.01)
    }
  }
  #p1=p1+text()
  #tms=data.frame(Group=tms.gp,value=tms.tps,Attribute=rep(data_m[1,1],length(tms.gp))
  #               ,ymax=rep(max(ylim),length(tms.gp)))
  #p4=p4+geom_text(data=tms,aes(x=Group, y=ymax, label=value),color="black")
  if(is.null(add_text)){
    gp=unique(dat[,3])
    vls=1:length(gp)
    gvls=vls[match(dat[,3],gp)]
    g.cox=coxRun(data.frame(dat[,1],dat[,2],gvls))
    add_text=paste0('HR=',round(g.cox[2],2)
                    ,', 95%CI(',round(g.cox[3],2)
                    ,', ',round(g.cox[4],2),')'
                    ,'\nHR By:',paste0(gp,collapse = '<'))
    
  }
  text.tb=surv$data.survplot[1,]
  text.tb[1,1]=0
  text.tb[1,5]=0
  text.tb$Text=add_text
  p1=p1+geom_text(data=text.tb,aes(x=time, y=surv, label=Text),color="black",hjust =0)
  
  p2=surv$table+theme_bw()+theme(axis.text.y=element_text(family="Times",face="plain")
                                 #,axis.text.x=element_blank()
                                 #,axis.title.x=element_blank()
                                 #,axis.title.y=element_blank()
                                 ,plot.margin=unit(c(0, 0.2, 0.2, 0.1), "inches")
                                 ,plot.title=element_blank()
                                 ,legend.position=c(1,1), legend.justification=c(1,1)
                                 #,legend.background = element_rect(fill = NA, colour = NA)
                                 ,legend.title = element_text(family="Times",face="plain")
                                 ,legend.text = element_text(family="Times",face="plain"))
  
  g2=ggpubr::ggarrange(p1,p2, ncol = 1, nrow = 2,heights = c(1,0.3),align = "v")
  return(g2)
}


TME_genes <- read.csv('D:/public/TME_genes.txt', header = F)
TME_ori_genes <- TME_genes[,1]
TME_new_genes <- mg_idconvert_local(TME_ori_genes)
TME_new_genes <- TME_new_genes$IDMap$GeneSymbol
length(unique(TME_new_genes))
length(TME_ori_genes)


protein_genes <- read.delim('D://public/GeneTag.genecode.v32.txt', header = T,
                            stringsAsFactors = F)
protein_genes <- protein_genes[protein_genes$GENETYPE == 'protein_coding', ]$SYMBOL
protein_genes <- intersect(protein_genes, rownames(tcga_lihc))

library(data.table)

tcga_lihc <- fread('Z://TCGA/Matrix/mRNA_TPM_Symbol/Merge_TCGA-LIHC_TPM.txt',
                   sep = '\t', stringsAsFactors = F, header = T, data.table = F)
rownames(tcga_lihc) <- tcga_lihc$Tag
tcga_lihc <- tcga_lihc[, -1]
lihc_tmr_samples_index <- which(substr(colnames(tcga_lihc), 14, 16) == '01')
tcga_lihc_log2 <- log2(tcga_lihc[, lihc_tmr_samples_index] + 1)


tcga_lihc_cli <- read.delim('origin_datas/TCGA/Clinical BCR XML.merge.txt',
                            header = T, stringsAsFactors = F)
tcga_lihc_cli$A0_Samples <- paste0(tcga_lihc_cli$A0_Samples, '-01')
tcga_lihc_cli <- tcga_lihc_cli[, c("A0_Samples", "A1_OS", "A2_Event", 
                                   "A8_New_Event_Time", "A8_New_Event",
                                   "age_at_initial_pathologic_diagnosis",
                                   "A18_Sex",
                                   "A3_T", "A4_N", "A5_M",
                                   "A6_Stage", "A7_Grade")]
colnames(tcga_lihc_cli) <- c("A0_Samples", "OS.time", "OS", 
                             "PFS.time", "PFS",
                             "Age",
                             "Gender",
                             "A3_T", "A4_N", "A5_M",
                             "Stage", "Grade")
tcga_lihc_cli <- tcga_lihc_cli[!is.na(tcga_lihc_cli$OS.time), ]
tcga_lihc_cli$OS <- ifelse(tcga_lihc_cli$OS == 'Alive', 0, 1)
tcga_lihc_cli$A3_T <- gsub('[ab]', '', tcga_lihc_cli$A3_T)
tcga_lihc_cli$A3_T[tcga_lihc_cli$A3_T == ''] <- 'TX'
tcga_lihc_cli$A4_N[tcga_lihc_cli$A4_N == ''] <- 'NX'
tcga_lihc_cli$Stage <- gsub('[ABC]', '', tcga_lihc_cli$Stage)
tcga_lihc_cli$Stage <- gsub('Stage ', '', tcga_lihc_cli$Stage)
tcga_lihc_cli$Stage[tcga_lihc_cli$Stage == ''] <- 'X'
tcga_lihc_cli$Grade[tcga_lihc_cli$Grade == 'Not Available'] <- 'GX'
rownames(tcga_lihc_cli) <- tcga_lihc_cli$A0_Samples

table(tcga_lihc_cli$Grade)

tcga_lihc_cli_os <- tcga_lihc_cli[!is.na(tcga_lihc_cli[, 2]) &
                                    !is.na(tcga_lihc_cli[, 3]) & 
                                    tcga_lihc_cli[, 2] > 0, ]
tmr_samples <- intersect(tcga_lihc_cli_os$A0_Samples, colnames(tcga_lihc_log2))
TME_genes <- intersect(rownames(tcga_lihc_log2), TME_new_genes)
tcga_lihc_cli_os <- tcga_lihc_cli_os[tmr_samples, ]
tcga_lihc_tpm_log2 <- t(tcga_lihc_log2[TME_genes, tmr_samples])

length(TME_genes)
write.table(TME_genes, file = 'files/TME_genes.txt', sep = '\t',
            row.names = F, col.names = F, quote = F)


write.table(TME_genes, file = 'files/TME_genes.txt', sep = '\t', 
            quote = F, row.names = F, col.names = F)


TCGA_TME_genes.cox <- t(apply(tcga_lihc_tpm_log2, 2, function(x){
  vl=as.numeric(x)
  tm=tcga_lihc_cli_os$OS.time
  ev=tcga_lihc_cli_os$OS
  dat=data.frame(tm,ev,vl)[which(tm>0&!is.na(vl)),]
  return(coxFun(dat))
}))
colnames(TCGA_TME_genes.cox)=c('p.value','HR','Low 95%CI','High 95%CI')
TCGA_TME_genes.cox <- crbind2DataFrame(TCGA_TME_genes.cox)
table(TCGA_TME_genes.cox$p.value < 0.001)
TCGA_TME_genes.cox <- na.omit(TCGA_TME_genes.cox)
TCGA_TME_genes.cox.filter <- TCGA_TME_genes.cox[TCGA_TME_genes.cox$p.value < 0.001, ]
sig_gene1 <- rownames(TCGA_TME_genes.cox.filter)
write.table(TCGA_TME_genes.cox.filter,"files/tcga_TME_genes.cox.filtered.txt",quote=F,sep="\t")


library(NMF)
tcga_nmf <- nmf(t(tcga_lihc_tpm_log2[, sig_gene1]),2:10,nrun=50,seed=12345)
pdf('PDFs/tcga_NMF-1.pdf',width = 8,height = 6)
plot(tcga_nmf)
dev.off()

consensusmap(tcga_nmf,labCol=NA,labRow=NA,tracks=NA)


retrive_cluster_names <- function(myd,myd_consensusmap,hvalue){
  sample_names<-rownames(myd)
  myd_cut_list<-lapply(cut(myd_consensusmap$Colv,hvalue)$lower, function(l)rapply(l,function(i)i))
  cluster_sample_names<-c()
  tmp_cluster<-c()
  c_index<- 1
  for(i in myd_cut_list){
    cluster_sample_names<-c(cluster_sample_names,as.character(sample_names[unlist(i)]))
    tmp_cluster<-c(tmp_cluster,rep(paste("C",c_index,sep=""),length(unlist(i))))
    c_index<-c_index+1
  }
  cluster_df<-data.frame("Sample"=cluster_sample_names,"Cluster"=tmp_cluster)
  return(cluster_df);
}
tcga_nmf_2 <- nmf(t(tcga_lihc_tpm_log2[, sig_gene1]),
                  2,
                  nrun=50,
                  seed=12345)

#pdf('PDFs/tcga_NMF-2.pdf',width = 6,height = 6)
#tcga_nmf_2_consensusmap <- consensusmap(tcga_nmf_2,
#                                        labCol=NA,
#                                        labRow=NA,
#                                        tracks=NA)
#dev.off()

#tcga_nmf_2_cluster <- retrive_cluster_names(tcga_lihc_tpm_log2,
#                                            tcga_nmf_2_consensusmap,
#                                            0.9)

#table(tcga_nmf_2_cluster$Cluster)
#colnames(tcga_nmf_2_cluster)<-c("Sample","Cluster")
#rownames(tcga_nmf_2_cluster) <- tcga_nmf_2_cluster[,1]

#tcga_cli_nmf <- merge(tcga_lihc_cli_os, tcga_nmf_2_cluster, 
#                          by.x = 'A0_Samples', by.y = 'Sample')

#tcga_NMF_OS <- data.frame(tcga_cli_nmf$OS.time, 
#                          tcga_cli_nmf$OS, 
#                          tcga_cli_nmf$Cluster)
#tcga_NMF_OS <- na.omit(tcga_NMF_OS)

#pdf('PDFs/tcga_NMF_KM-3.pdf',width = 5,height = 5)
#ggplotKMCox(tcga_NMF_OS,
#            labs = c('C1', 'C2'))
#dev.off()

#library(pheatmap)
#annotation_col  <- data.frame(Cluster = factor(tcga_nmf_2_cluster$Cluster))
#rownames(annotation_col) <- tcga_nmf_2_cluster$Sample
#tcga_NMF_KM_heatmap_data <- t(tcga_lihc_tpm_log2[tcga_nmf_2_cluster$Sample, sig_gene1])
#bk=unique(c(seq(-1.5, 1.5, length=100)))
#pdf('PDFs/tcga_NMF_KM_heatmap-4.pdf',width = 6,height = 6)
#pheatmap(tcga_NMF_KM_heatmap_data, 
#         scale = 'row', 
#         breaks = bk,
#         annotation_col = annotation_col,
#         cluster_cols = F, cluster_rows = F,
#         show_rownames = F, show_colnames = F,
#         gaps_col = 149,
#         cellwidth = 0.8, cellheight = 0.4,
#         color = colorRampPalette(c("navy", "white", "firebrick3"))(100)
#         )
#dev.off()

immu_scores <- immu_estimate(tcga_lihc_log2[, tcga_nmf_2_cluster$Sample], 
                             isTCGA=T, platform='illumina')
immu_scores1 <- as.data.frame(immu_scores)
immu_scores1$samples <- rownames(immu_scores1)
immu_scores1 <- merge(tcga_cli_nmf, immu_scores1, by.x = 'A0_Samples', by.y = 'samples')

StromalScore <- data.frame(immu_scores1[,c("Cluster", "StromalScore")])
mg_violin(StromalScore, melt=TRUE, ylab='StromalScore',
          leg.title='StromalScore', test_method='other',
          legend.pos='tl')
ImmuneScore <- data.frame(immu_scores1[,c("Cluster", "ImmuneScore")])
mg_violin(ImmuneScore, melt=TRUE, ylab='ImmuneScore',
          leg.title='ImmuneScore', test_method='other',
          legend.pos='tl')
ESTIMATEScore <- data.frame(immu_scores1[,c("Cluster", "ESTIMATEScore")])
mg_violin(ESTIMATEScore, melt=TRUE, ylab='ESTIMATEScore',
          leg.title='ESTIMATEScore', test_method='other',
          legend.pos='tl')

immu_scores_estimate <- ggpubr::ggarrange(mg_violin(StromalScore, melt=TRUE, 
                                                   ylab='StromalScore',
                                                   leg.title='StromalScore',
                                                   test_method='other',
                                                   legend.pos='bl'),
                                         mg_violin(ImmuneScore, melt=TRUE, 
                                                   ylab='ImmuneScore',
                                                   leg.title='ImmuneScore',
                                                   test_method='other',
                                                   legend.pos='bl'),
                                         mg_violin(ESTIMATEScore, melt=TRUE, 
                                                   ylab='ESTIMATEScore',
                                                   leg.title='ESTIMATEScore',
                                                   test_method='other',
                                                   legend.pos='bl'),
                                         ncol = 3,nrow = 1,
                                         labels = toupper(letters)[1:3],
                                         align = "hv")
immu_scores_estimate
ggsave(plot = immu_scores_estimate,
       filename = 'PDFs/immu_scores_estimate.pdf',
       width = 12, height = 4, device = cairo_pdf)

MCPCounter_score <- immu_MCPcounter(tcga_lihc_log2[, tcga_nmf_2_cluster$Sample])
MCPCounter_score <- log2(MCPCounter_score + 1)
MCPCounter_score <- crbind2DataFrame(MCPCounter_score)
MCPCounter_score$samples <- rownames(MCPCounter_score)
tcga_MCPCounter_score <- merge(tcga_cli_nmf, MCPCounter_score, 
                               by.x = 'A0_Samples', by.y = 'samples')
rownames(tcga_MCPCounter_score) <- tcga_MCPCounter_score$A0_Samples
T_cells <- data.frame(tcga_MCPCounter_score[,c("Cluster", "T cells")])
mg_violin(T_cells, melt=TRUE, ylab='Immune Cell',
          leg.title='T cells', test_method='other',
          legend.pos='tl')

CD8_T_cells <- data.frame(tcga_MCPCounter_score[,c("Cluster", "CD8 T cells")])
mg_violin(CD8_T_cells, melt=TRUE, ylab='Immune Cell',
          leg.title='CD8 T cells', test_method='other',
          legend.pos='tl')

Cytotoxic_lymphocytes <- data.frame(tcga_MCPCounter_score[,c("Cluster", "Cytotoxic lymphocytes")])
mg_violin(Cytotoxic_lymphocytes, melt=TRUE, ylab='Immune Cell',
          leg.title='Cytotoxic lymphocytes', test_method='other',
          legend.pos='tl')

B_lineage <- data.frame(tcga_MCPCounter_score[,c("Cluster", "B lineage")])
mg_violin(B_lineage, melt=TRUE, ylab='Immune Cell',
          leg.title='B lineage', test_method='other',
          legend.pos='tr')

Monocytic_lineage <- data.frame(tcga_MCPCounter_score[,c("Cluster", "Monocytic lineage")])
mg_violin(Monocytic_lineage, melt=TRUE, ylab='Immune Cell',
          leg.title='Monocytic lineage', test_method='other',
          legend.pos='bl')


Myeloid_dendritic_cells <- data.frame(tcga_MCPCounter_score[,c("Cluster", "Myeloid dendritic cells")])
mg_violin(Myeloid_dendritic_cells, melt=TRUE, ylab='Immune Cell',
          leg.title='Myeloid dendritic cells', test_method='other',
          legend.pos='tl')

Neutrophils <- data.frame(tcga_MCPCounter_score[,c("Cluster", "Neutrophils")])
mg_violin(Neutrophils, melt=TRUE, ylab='Immune Cell',
          leg.title='Neutrophils', test_method='other',
          legend.pos='tl')

Endothelial_cells <- data.frame(tcga_MCPCounter_score[,c("Cluster", "Endothelial cells")])
mg_violin(Endothelial_cells, melt=TRUE, ylab='Immune Cell',
          leg.title='Endothelial cells', test_method='other',
          legend.pos='tl')

Fibroblasts <- data.frame(tcga_MCPCounter_score[,c("Cluster", "Fibroblasts")])
mg_violin(Fibroblasts, melt=TRUE, ylab='Immune Cell',
          leg.title='Fibroblasts', test_method='other',
          legend.pos='tl')


write.table(tcga_MCPCounter_score, 
            file = 'files/tcga_MCPCounter_score.txt',
            sep = '\t', row.names = F, quote = F)
tcga_NMF_immune_MCPCounter <- ggpubr::ggarrange(mg_violin(CD8_T_cells, melt=TRUE, 
                                                       ylab='Immune Cell',
                                                       xlab = 'CD8 T cells',
                                                       leg.title='', 
                                                       test_method='other',
                                                       legend.pos='bl'),
                                             mg_violin(Cytotoxic_lymphocytes, 
                                                       melt=TRUE, ylab='Immune Cell',
                                                       xlab = 'Cytotoxic lymphocytes',
                                                       leg.title='',
                                                       test_method='other',
                                                       legend.pos='bl'),
                                             mg_violin(B_lineage, melt=TRUE, 
                                                       ylab='Immune Cell',
                                                       xlab = 'B lineage',
                                                       leg.title='', 
                                                       test_method='other',
                                                       legend.pos='bl'),
                                             mg_violin(Monocytic_lineage, melt=TRUE, 
                                                       ylab='Immune Cell',
                                                       xlab = 'Monocytic lineage',
                                                       leg.title='',
                                                       test_method='other',
                                                       legend.pos='bl'),
                                             mg_violin(Myeloid_dendritic_cells, melt=TRUE,
                                                       ylab='Immune Cell',
                                                       xlab = 'Myeloid dendritic cells',
                                                       leg.title='',
                                                       test_method='other',
                                                       legend.pos='bl'),
                                             mg_violin(Neutrophils, melt=TRUE, 
                                                       ylab='Immune Cell',
                                                       xlab = 'Neutrophils',
                                                       leg.title='', 
                                                       test_method='other',
                                                       legend.pos='bl'),
                                             mg_violin(Endothelial_cells, melt=TRUE, 
                                                       ylab='Immune Cell',
                                                       xlab = 'Endothelial cells',
                                                       leg.title='',
                                                       test_method='other',
                                                       legend.pos='bl'),
                                             mg_violin(Fibroblasts, melt=TRUE, 
                                                       ylab='Immune Cell',
                                                       xlab = 'Fibroblasts',
                                                       leg.title='', 
                                                       test_method='other',
                                                       legend.pos='bl'),
                                             mg_violin(T_cells, melt=TRUE, 
                                                       ylab='Immune Cell',
                                                       xlab = 'T cells',
                                                       leg.title='', 
                                                       test_method='other',
                                                       legend.pos='bl'),
                                             ncol = 3,nrow = 3,
                                             labels = toupper(letters)[1:9],align = "hv")
tcga_NMF_immune_MCPCounter
ggsave(plot = tcga_NMF_immune_MCPCounter,
       filename = 'PDFs/tcga_NMF_immune_MCPCounter.pdf',
       width = 12, height = 12, device = cairo_pdf)


library(TCGAbiolinks)
other_subtype <- TCGAquery_subtype(tumor = "lihc")
table(other_subtype$`Hepatitis C`)
table(other_subtype$`Hepatitis B`)


library(dplyr)
write.table(tcga_nmf_2_cluster, file = 'files/GSEA/gsea_groups.txt', sep = '\t', 
            row.names = F, quote = F)
tcga_gsae_data <- tcga_lihc[protein_genes, tcga_nmf_2_cluster$Sample]
tcga_gsae_data <-  tcga_gsae_data[which(apply(tcga_gsae_data,1,function(x){return(sum(x>=0.5))})>0.5*ncol(tcga_gsae_data)),]
tcga_gsae_data <- log2(tcga_gsae_data + 1)
boxplot(tcga_gsae_data)

write.table(tcga_gsae_data, 
            file = 'files/GSEA/tcga_gsae_data.txt', sep = '\t', quote = F)

mg_RunGSEA(mod = 'exp_group',exp_Path = 'files/GSEA/tcga_gsae_data.txt'
           ,sample_group_path = 'files/GSEA/gsea_groups.txt'
           ,outFolder = 'files/GSEA/results/'
           ,gmt_Path = 'KEGG',outLog=T)

gsea.result.folder='files/GSEA/results/my_analysis.Gsea.1585203474711/'
tcga_GSEA=parseGSEAResult(gsea.result.folder)
dim(tcga_GSEA$EnrichTable)
tcga_GSEA_EnrichTable <- as.data.frame(tcga_GSEA$EnrichTable)
library(dplyr)
write.table(tcga_GSEA_EnrichTable, file = 'GSEA_KEGG_results.txt', 
            sep = '\t', row.names = F, quote = F)

gs.p1 <- plot_GSEA_By_node(tcga_GSEA,TermName = 'KEGG_FATTY_ACID_METABOLISM')
gs.p1


library(limma)
group_list <- factor(tcga_nmf_2_cluster$Cluster)
design <- model.matrix(~group_list)
fit <- lmFit(tcga_gsae_data, design)
fit <- eBayes(fit)
options(digits = 4)
topTable(fit,coef=2,adjust='BH')
deg <- topTable(fit,coef=2,adjust='BH',number = Inf)
deg$genes <- rownames(deg)
deg$logFC <- -deg$logFC

exp_diff_genes <- deg[abs(deg$logFC) > 1 & deg$adj.P.Val < 0.05, ]
write.table(exp_diff_genes, file = 'files/exp_limma_diff_genes.txt', sep = '\t', quote = F)
exp_diff_genes_up <- rownames(exp_diff_genes[exp_diff_genes$logFC > 0, ])
exp_diff_genes_dn <- rownames(exp_diff_genes[exp_diff_genes$logFC < 0, ])
length(exp_diff_genes_up)
length(exp_diff_genes_dn)

library(pheatmap)
annotation_col  <- data.frame(Cluster = factor(tcga_nmf_2_cluster$Cluster))
rownames(annotation_col) <- tcga_nmf_2_cluster$Sample
tcga_NMF_diff_gene_heatmap_data <- tcga_gsae_data[c(exp_diff_genes_up, exp_diff_genes_dn), ]
bk=unique(c(seq(-1.5, 1.5, length=100)))
pdf('PDFs/tcga_NMF_diff_gene_heatmap.pdf',width = 6,height = 6)
pheatmap(tcga_NMF_diff_gene_heatmap_data, 
         scale = 'row', 
         breaks = bk,
         annotation_col = annotation_col,
         cluster_cols = F, cluster_rows = F,
         show_rownames = F, show_colnames = F,
         gaps_col = 149,
         cellwidth = 0.8, ccellheight = 0.35,
         color = colorRampPalette(c("navy", "white", "firebrick3"))(100)
)
dev.off()

library(pheatmap)
deg$tmp <- NA
which(deg$genes == 'LDHA')
deg$tmp[which(deg$genes == 'LDHA')] <- 'LDHA'
deg$tmp[which(deg$genes == 'PPAT')] <- 'PPAT'
deg$tmp[which(deg$genes == 'BFSP1')] <- 'BFSP1'
deg$tmp[which(deg$genes == 'NR0B1')] <- 'NR0B1'
deg$tmp[which(deg$genes == 'PFKFB4')] <- 'PFKFB4'

tcga_NMF_diff_gene_volcano_data <- mg_volcano(deg$logFC, 
                                  deg$adj.P.Val,
                                  symbol=deg$genes,
                                  showText=c('LDHA','PPAT','BFSP1','NR0B1','PFKFB4'),
                                  cutFC=1,
                                  cutPvalue=0.05,
                                  legend.pos='tl',
                                  ylab='-log10(FDR)',
                                  xlab='log2(FC)'
                                  )
tcga_NMF_diff_gene_volcano_data
ggsave(plot = tcga_NMF_diff_gene_volcano_data,
       filename = 'PDFs/tcga_NMF_diff_gene_volcano.pdf',
       width = 5, height = 5, device = cairo_pdf)

exp_diff_genes_up_res <- enrichmentORA(exp_diff_genes_up,
                                       mp_dbs=c('pathway_KEGG',
                                                'geneontology_Biological_Process',
                                                'geneontology_Cellular_Component',
                                                'geneontology_Molecular_Function'))
exp_diff_genes_up_res_filtered <- exp_diff_genes_up_res[exp_diff_genes_up_res$FDR < 0.05, ]
table(exp_diff_genes_up_res_filtered$DB)

pdf('PDFs/exp_diff_genes_up_GO_KEGG.pdf', width = 10, height = 8)
dotplot_batch(exp_diff_genes_up_res_filtered, dbs =c('geneontology_Biological_Process',
                                                     'geneontology_Cellular_Component',
                                                     'geneontology_Molecular_Function',
                                                     'pathway_KEGG'),top=10)
dev.off()

write.table(exp_diff_genes_up_res_filtered, 
            file = 'files/exp_diff_genes_up_res_filtered_GO_KEGG.txt', 
            sep = '\t', row.names = F, quote = F)


exp_diff_genes_dn_res <- enrichmentORA(exp_diff_genes_dn,
                                       mp_dbs=c('pathway_KEGG',
                                                'geneontology_Biological_Process',
                                                'geneontology_Cellular_Component',
                                                'geneontology_Molecular_Function'))
exp_diff_genes_dn_res_filtered <- exp_diff_genes_dn_res[exp_diff_genes_dn_res$FDR < 0.05, ]
table(exp_diff_genes_dn_res_filtered$DB)

exp_diff_genes_dn_res_filtered <- exp_diff_genes_dn_res_filtered[-7, ]
pdf('PDFs/exp_diff_genes_dn_GO_KEGG.pdf', width = 18, height = 8)
dotplot_batch(exp_diff_genes_dn_res_filtered, dbs =c('geneontology_Biological_Process',
                                                     'geneontology_Cellular_Component',
                                                     'geneontology_Molecular_Function',
                                                     'pathway_KEGG'),top=10)
dev.off()

write.table(exp_diff_genes_dn_res_filtered, 
            file = 'files/exp_diff_genes_dn_res_filtered_GO_KEGG.txt', 
            sep = '\t', row.names = F, quote = F)


intersect(rownames(tcga_lihc_log2), genes)


save.image('LIHC_TME_001.RData')

TCGA_model_data_cli <- tcga_cli_nmf[, c("A0_Samples", "OS.time", "OS")]
rownames(TCGA_model_data_cli) <- TCGA_model_data_cli$A0_Samples
TCGA_model_data_exp <- t(tcga_lihc_log2[c(exp_diff_genes_up,
                                        exp_diff_genes_dn),
                                      TCGA_model_data_cli$A0_Samples])

TCGA_model_data <- cbind(TCGA_model_data_cli, TCGA_model_data_exp)
TCGA_model_data <- TCGA_model_data[, -1]
colnames(TCGA_model_data) <- gsub('-', '__', colnames(TCGA_model_data))
TCGA_model_data <- crbind2DataFrame(TCGA_model_data)
TCGA_model_data <- na.omit(TCGA_model_data)


GSE14520 <- getGEOExpData('GSE14520')

GSE14520_cli <- read.delim('origin_datas/GSE14520/GSE14520_Extra_Supplement.txt',
                           header = T, stringsAsFactors = F, check.names = F)
GSE14520_cli <- GSE14520_cli[GSE14520_cli$`Tissue Type` == 'Tumor', ]
GSE14520_cli <- GSE14520_cli[, c('Affy_GSM', "Gender", "Age", "TNM staging", "Survival months", "Survival status", "Recurr months", "Recurr status")]
colnames(GSE14520_cli) <- c('samples', 'Gender', 'Age', 'Stage', 
                            'OS.time', 'OS', 'RFS.time', 'RFS')
GSE14520_cli$Stage <- gsub('[ABC]', '', GSE14520_cli$Stage)
GSE14520_cli$OS.time <- GSE14520_cli$OS.time * 30
GSE14520_cli$RFS.time <- GSE14520_cli$RFS.time * 30
GSE14520_cli <- na.omit(GSE14520_cli)
rownames(GSE14520_cli) <- GSE14520_cli$samples


GSE14520_exp <- exp_probe2symbol_v2(GSE14520$Exp$GPL3921_22268_Data_col2,
                                    GSE14520$Anno$GPL3921[,c(1,11)])
GSE14520_tmr_samples <- intersect(GSE14520_cli$samples, colnames(GSE14520_exp))

GSE14520_exp <- t(GSE14520_exp[, GSE14520_tmr_samples])
boxplot(t(GSE14520_exp))

GSE14520_cli <- GSE14520_cli[GSE14520_tmr_samples, ]
GSE14520_cli$samples

GSE14520_model_data <- cbind(GSE14520_cli[, c("OS.time", "OS")], GSE14520_exp)
colnames(GSE14520_model_data) <- gsub('-', '__', colnames(GSE14520_model_data))


library(stringr)
hccdb18_type <- read.delim('origin_datas/HCCDB18/HCCDB18.sample.txt', check.names = F,
                          header = F, stringsAsFactors = F, row.names = 1)
hccdb18_type <- t(hccdb18_type)
hccdb18_type <- crbind2DataFrame(hccdb18_type)
hccdb18_type <- hccdb18_type[hccdb18_type$TYPE == 'HCC', ]
hccdb18_type$cancer <- sapply(str_split(hccdb18_type$SAMPLE_NAME1, "_"),"[",2)
hccdb18_type$SAMPLE <- sapply(str_split(hccdb18_type$SAMPLE_NAME1, "_"),"[",1)
hccdb18_type <- hccdb18_type[hccdb18_type$cancer == 'Cancer', ]
rownames(hccdb18_type) <- hccdb18_type$SAMPLE

hccdb18_cli <- read.delim('origin_datas/HCCDB18/HCCDB18.patient.txt', check.names = F,
                           header = T, stringsAsFactors = F, row.names = 1)
hccdb18_cli <- t(hccdb18_cli)
hccdb18_cli <- crbind2DataFrame(hccdb18_cli)
hccdb18_cli <- hccdb18_cli[, c("PATIENT1", "SUR", "STATUS")]
colnames(hccdb18_cli) <- c("samples", "OS.time", "OS")

rownames(hccdb18_cli) <- hccdb18_cli$samples
hccdb18_cli$OS.time <- hccdb18_cli$OS.time * 30
table(hccdb18_cli$OS)
hccdb18_cli$OS <- ifelse(hccdb18_cli$OS == 'Alive', 0, 1)

hccdc_com_sam <- intersect(rownames(hccdb18_cli), rownames(hccdb18_type))
hccdb18_type <- hccdb18_type[hccdc_com_sam, ]
hccdb18_cli <- hccdb18_cli[hccdc_com_sam, ]
rownames(hccdb18_cli) <- hccdb18_type$SAMPLE_ID
hccdb18_cli$samples <- rownames(hccdb18_cli)


hccdb18_exp <- read.delim('origin_datas/HCCDB18/HCCDB18_mRNA_level3.txt', check.names = F,
                          header = T, stringsAsFactors = F)
rownames(hccdb18_exp) <- hccdb18_exp$Symbol
hccdb18_exp <- hccdb18_exp[, -c(1,2)]
intersect(colnames(hccdb18_exp), hccdb18_cli$samples)
hccdb18_exp <- t(hccdb18_exp[, hccdb18_cli$samples])
boxplot(t(hccdb18_exp))
rownames(hccdb18_exp)
rownames(hccdb18_cli)

HCCDB18_model_data <- cbind(hccdb18_cli, hccdb18_exp)
colnames(HCCDB18_model_data) <- gsub('-', '__', colnames(HCCDB18_model_data))


GSE76427 <- getGEOExpData('GSE76427')
GSE76427_cli <- GSE76427$Sample
table(GSE76427_cli$Source)
GSE76427_cli <- GSE76427_cli[GSE76427_cli$Source == 'hepatocellular carcinoma tumor tissue', ]
GSE76427_cli <- GSE76427_cli[, c("Acc", "duryears_os", "event_os", "duryears_rfs", "event_rfs")]
colnames(GSE76427_cli) <- c('Samples', 'OS.time', 'OS', 'RFS.time', 'RFS')
GSE76427_cli <- crbind2DataFrame(GSE76427_cli)
GSE76427_cli$OS.time <- GSE76427_cli$OS.time * 365
GSE76427_cli$RFS.time <- GSE76427_cli$RFS.time * 365
rownames(GSE76427_cli) <- GSE76427_cli$Samples

GSE76427_exp <- exp_probe2symbol_v2(GSE76427$Exp$GPL10558_47322_Data_col2,
                                    GSE76427$Anno$GPL10558[,c(1,6)])
GSE76427_exp <- t(GSE76427_exp[, GSE76427_cli$Samples])
GSE76427_exp <- log2(GSE76427_exp + 1)


GSE76427_model_data <- cbind(GSE76427_cli[, c("OS.time", "OS")], GSE76427_exp)
colnames(GSE76427_model_data) <- gsub('-', '__', colnames(GSE76427_model_data))


save.image('LIHC_TME_002.RData')


coxFun <- function(dat){
  library(survival)
  colnames(dat)=c('time','status','gene')
  fmla=as.formula("Surv(time,status)~gene")
  cox=coxph(fmla,data=dat)
  p=summary(cox)[[7]][5]
  result=c(p,summary(cox)[[8]][1],summary(cox)[[8]][3],summary(cox)[[8]][4])
  return(result)
}
plotKMCox_1=function(dat,n){
  library(survival)
  library(ggsci)
  mypal = pal_jama(alpha = 0.7)(7)
  colnames(dat)=c('time','status','groups')
  sdf<-survdiff(Surv(time,status) ~ groups,data=dat)
  #print((sdf))
  p<-pchisq(sdf$chisq,length(sdf$n)-1,lower.tail=FALSE)
  sf<-survfit(Surv(time,status) ~ groups,data=dat)
  colKm=c(mypal[2],mypal[1],mypal[3],mypal[4])
  plot(sf, mark.time = TRUE,col=colKm,xlab=paste("Survival time in day","\np=",round(p,5)),ylab = "Survival probabilities",main=n)
  legend('topright',paste0(gsub('groups=','',names(sf$strata)),'(N=',sdf$n,')'), col = colKm,
         lty = c(1,1, 1, 1),lwd=c(1,1,1,1),merge = TRUE,cex = 0.8)
  return(p)
}


myd_exp_resampling <- select_gene_zscore(TCGA_model_data, 
                                         dat2 = GSE14520_model_data, 
                                         dat3 = HCCDB18_model_data, 
                                         a = 101,
                                         n = 1000,
                                         ratio = 0.6,
                                         cut_p = 0.05, 
                                         years = c(1,3,5))
myd_exp_resampling[[1]]
save(myd_exp_resampling, file = 'new_resampling_101-1000_0.6-0.05.RData')
write.table(myd_exp_resampling[[1]], file = 'files/new_OS_resampling_101-1000_0.6-0.05.csv',
            sep = ',', quote = F, row.names = F)


num <- 443
tra.samples <- rownames(read.delim(paste0('files/model_select/tra.dat_zscore_',num,'.txt'), 
                                   header = T, row.names = 1, stringsAsFactors = F))
test.samples <- rownames(read.delim(paste0('files/model_select/test.dat_zscore_',num,'.txt'),
                                    header = T, row.names = 1, stringsAsFactors = F))

tra.data <- TCGA_model_data[tra.samples, ]
test.data <- TCGA_model_data[test.samples, ]


tra.cox <- t(apply(tra.data[,3:c(ncol(tra.data))],2,function(x){
  vl=as.numeric(x)
  tm=tra.data$OS.time
  ev=tra.data$OS
  dat=data.frame(tm,ev,vl)[which(tm > 0 & !is.na(vl)),]
  return(coxFun(dat))
}))
colnames(tra.cox)=c('p.value','HR','Low 95%CI','High 95%CI')
length(which(tra.cox[,1]<0.05))
write.table(tra.cox,"files/tcga_OS_train_single_HR_TPM_pvalue_1.txt",quote=F,sep="\t")
tra.cox <- na.omit(tra.cox)
filter_genes <- rownames(tra.cox[tra.cox[,1]<0.05, ])
library(glmnet)
set.seed(num)
fit1=glmnet(as.matrix(tra.data[,filter_genes])
            #,factor(samps)
            ,cbind(time=tra.data$OS.time,
                   status=tra.data$OS)
            ,family="cox"
            #,family="binomial"
            #,type.measure="deviance"
            ,nlambda=100
            , alpha=1) 

cv.fit<-cv.glmnet(as.matrix(tra.data[,filter_genes])
                  #,factor(samps)
                  ,cbind(time=tra.data$OS.time,
                         status=tra.data$OS)
                  ,family="cox"
                  #,family="binomial"
                  #,type.measure="deviance"
                  ,nlambda=100
                  , alpha=1)
sig.coef <- coefficients(cv.fit,s=cv.fit$lambda.min)[which(coefficients(cv.fit,s=cv.fit$lambda.min)[,1]!=0),1]
cv.fit$lambda.min


pdf('PDFs/lasso.pdf',width = 10,height = 5)
par(mfrow=c(1,2))
plot(fit1, xvar="lambda")
plot(cv.fit)
dev.off()


tcga_dat1 <- cbind(time=tra.data$OS.time,
                   status=tra.data$OS,
                   tra.data[,names(sig.coef)])

fmla <- as.formula(paste0("Surv(time, status) ~"
                          ,paste0(names(sig.coef),collapse = '+')))


cox <- coxph(fmla, data =as.data.frame(tcga_dat1))

cox1 <- step(cox, trace = 0)
lan <- coef(cox1)
round(lan, 3)
genes <- names(cox1$coefficients)
tra.cox[genes,]

IMvigor210_lan <- lan
match(names(IMvigor210_lan),colnames(IMvigor210_model_data))
IMvigor210_lan
risk.IMvigor210=as.numeric(IMvigor210_lan%*%as.matrix(t(IMvigor210_model_data[,names(IMvigor210_lan)])))
risk.IMvigor210z=mosaic::zscore(risk.IMvigor210)
cutoff <- 0

fit <- survivalROC::survivalROC(Stime = IMvigor210_model_data$OS.time,
                   status = IMvigor210_model_data$OS,
                   marker = risk.IMvigor210z,
                   predict.time = 365*1.5,
                   method = "KM")
fit$AUC
optimalCutoff1 <- fit$cut.values[which.max(fit$TP - fit$FP)]
cutoff <- optimalCutoff1

ggplotKMCox(data.frame(IMvigor210_model_data$OS.time,
                       IMvigor210_model_data$OS,
                       ifelse(risk.IMvigor210z>=cutoff,'H','L')))


pdf('PDFs/tcga_signle_gene_KM_train.pdf',width = 9,height = 3)
par(mfrow=c(1, 3))
for (a in genes) {
  dat=mosaic::zscore(tra.data[,a])
  plotKMCox_1(data.frame(tra.data$OS.time,tra.data$OS,ifelse(dat>=0,'H','L')),a)
}
dev.off()


risk.tr <- as.numeric(lan%*%as.matrix(t(tra.data[,genes])))
risk.trz <- mosaic::zscore(risk.tr)

ggplotTimeROC(tra.data$OS.time,
              tra.data$OS,
              risk.trz)
ggplotKMCox(data.frame(tra.data$OS.time,
                       tra.data$OS,
                       ifelse(risk.trz>=0,'H','L')))


risk.te=as.numeric(lan%*%as.matrix(t(test.data[,genes])))
risk.tez=mosaic::zscore(risk.te)
ggplotTimeROC(test.data$OS.time,
              test.data$OS,
              risk.tez)
ggplotKMCox(data.frame(test.data$OS.time,
                       test.data$OS,
                       ifelse(risk.tez>=0,'H','L')))


risk.all=as.numeric(lan%*%as.matrix(t(TCGA_model_data[,genes])))
risk.allz=mosaic::zscore(risk.all)
ggplotTimeROC(TCGA_model_data$OS.time,
              TCGA_model_data$OS,
              risk.allz)
ggplotKMCox(data.frame(TCGA_model_data$OS.time,
                       TCGA_model_data$OS,
                       ifelse(risk.allz>=0,'H','L')))


HCCDB18_lan <- lan
# names(HCCDB18_lan) <- gsub('HILPDA','C7orf68',names(HCCDB18_lan))
match(names(HCCDB18_lan),colnames(HCCDB18_model_data))
HCCDB18_lan
risk.geo=as.numeric(HCCDB18_lan%*%as.matrix(t(HCCDB18_model_data[,names(HCCDB18_lan)])))
risk.geoz=mosaic::zscore(risk.geo)
ggplotTimeROC(HCCDB18_model_data$OS.time,
              HCCDB18_model_data$OS,
              risk.geoz)
ggplotKMCox(data.frame(HCCDB18_model_data$OS.time,
                       HCCDB18_model_data$OS,
                       ifelse(risk.geoz>=0,'H','L')))


intersect(c('C7orf68'), colnames(GSE14520_model_data))
GSE14520_lan <- lan
# names(GSE14520_lan) <- gsub('AOC1','ABP1',names(GSE14520_lan))
match(names(GSE14520_lan),colnames(GSE14520_model_data))
GSE14520_lan
risk.geo2=as.numeric(GSE14520_lan%*%as.matrix(t(GSE14520_model_data[,names(GSE14520_lan)])))
risk.geoz2=mosaic::zscore(risk.geo2)
ggplotTimeROC(GSE14520_model_data$OS.time,
              GSE14520_model_data$OS,
              risk.geoz2)
ggplotKMCox(data.frame(GSE14520_model_data$OS.time,
                       GSE14520_model_data$OS,
                       ifelse(risk.geoz2>=0,'H','L')))


tcga_train <- plotCoxModel_Batch(risk.trz,
                                 tra.data[,match(genes, colnames(tra.data))],
                                 tra.data$OS.time,
                                 tra.data$OS,
                                 cutoff = 0,
                                 # mks = c(365*1,365*3,365*5),
                                 )
tcga_train
ggsave(plot = tcga_train,
       filename = 'PDFs/tcga_train_roc_km.pdf',
       width = 10, height = 8, device = cairo_pdf)

ggsave(plot = tcga_train,
       filename = '售后/001/tcga_train_roc_km.pdf',
       width = 10, height = 8, device = cairo_pdf)


tcga_test <- plotCoxModel_Batch(risk.tez,
                                test.data[,match(genes, colnames(test.data))],
                                test.data$OS.time,
                                test.data$OS,
                                cutoff = 0)
tcga_test
ggsave(plot = tcga_test,
       filename = 'PDFs/tcga_test_roc_km.pdf',
       width = 10, height = 8, device = cairo_pdf)
ggsave(plot = tcga_test,
       filename = '售后/001/tcga_test_roc_km.pdf',
       width = 10, height = 8, device = cairo_pdf)


tcga_all <- plotCoxModel_Batch(risk.allz,
                               TCGA_model_data[,match(genes, colnames(TCGA_model_data))],
                               TCGA_model_data$OS.time,
                               TCGA_model_data$OS,
                               cutoff = 0)

tcga_all
ggsave(plot = tcga_all,
       filename = 'PDFs/tcga_all_roc_km.pdf',
       width = 10, height = 8, device = cairo_pdf)
ggsave(plot = tcga_all,
       filename = '售后/001/tcga_all_roc_km.pdf',
       width = 10, height = 8, device = cairo_pdf)


GSE14520_all <- plotCoxModel_Batch(risk.geoz2,
                                   GSE14520_model_data[,match(names(GSE14520_lan), colnames(GSE14520_model_data))],
                                   GSE14520_model_data$OS.time,
                                   GSE14520_model_data$OS,
                                   cutoff = 0)
GSE14520_all
ggsave(plot = GSE14520_all,
       filename = 'PDFs/GSE14520_all_roc_km.pdf',
       width = 10, height = 8, device = cairo_pdf)

ggsave(plot = GSE14520_all,
       filename = '售后/001/GSE14520_all_roc_km.pdf',
       width = 10, height = 8, device = cairo_pdf)


tcga_cli_fea <- tcga_MCPCounter_score[rownames(TCGA_model_data), ]
tcga_cli_fea$Status <- tcga_cli_fea$OS
tcga_cli_fea$RiskScore <- risk.allz
tcga_cli_fea$Groups <- ifelse(tcga_cli_fea$RiskScore >= 0, 'High', 'Low')


age_km <- data.frame(time = as.numeric(tcga_cli_fea$OS.time),
                     status = as.numeric(tcga_cli_fea$Status),
                     Age = as.numeric(tcga_cli_fea$Age),
                     groups = tcga_cli_fea$Groups)
age_km2 <- age_km[age_km$Age > 60, ]
age_km2 <- ggplotKMCox(data.frame(age_km2$time,
                                  age_km2$status,
                                  age_km2$groups),
                       title = 'Age > 60', labs = c('High', 'Low'))
age_km2
age_km3 <- age_km[age_km$Age <= 60, ]
age_km3 <- ggplotKMCox(data.frame(age_km3$time,
                                  age_km3$status,
                                  age_km3$groups),
                       title = 'Age ≤ 60', labs = c('High', 'Low'))
age_km3


Gender_km <- data.frame(time = as.numeric(tcga_cli_fea$OS.time),
                     status = as.numeric(tcga_cli_fea$Status),
                     Gender = tcga_cli_fea$Gender,
                     groups = tcga_cli_fea$Groups)
Gender_km2 <- Gender_km[Gender_km$Gender == 'MALE', ]
Gender_km2 <- ggplotKMCox(data.frame(Gender_km2$time,
                                  Gender_km2$status,
                                  Gender_km2$groups),
                       title = 'Male', labs = c('High', 'Low'))
Gender_km2
Gender_km3 <- Gender_km[Gender_km$Gender == 'FEMALE', ]
Gender_km3 <- ggplotKMCox(data.frame(Gender_km3$time,
                                  Gender_km3$status,
                                  Gender_km3$groups),
                       title = 'Female', labs = c('High', 'Low'))
Gender_km3

A3_T_km <- data.frame(time = as.numeric(tcga_cli_fea$OS.time),
                        status = as.numeric(tcga_cli_fea$Status),
                        A3_T = tcga_cli_fea$A3_T,
                        groups = tcga_cli_fea$Groups)
A3_T_km2 <- A3_T_km[A3_T_km$A3_T == 'T1' | A3_T_km$A3_T == 'T2', ]
A3_T_km2 <- ggplotKMCox(data.frame(A3_T_km2$time,
                                     A3_T_km2$status,
                                     A3_T_km2$groups),
                          title = 'T1 + T2', labs = c('High', 'Low'))
A3_T_km2
A3_T_km3 <- A3_T_km[A3_T_km$A3_T == 'T3' | A3_T_km$A3_T == 'T4', ]
A3_T_km3 <- ggplotKMCox(data.frame(A3_T_km3$time,
                                     A3_T_km3$status,
                                     A3_T_km3$groups),
                          title = 'T3 + T4', labs = c('High', 'Low'))
A3_T_km3


A4_N_km <- data.frame(time = as.numeric(tcga_cli_fea$OS.time),
                      status = as.numeric(tcga_cli_fea$Status),
                      A4_N = tcga_cli_fea$A4_N,
                      groups = tcga_cli_fea$Groups)
A4_N_km2 <- A4_N_km[A4_N_km$A4_N == 'N0', ]
A4_N_km2 <- ggplotKMCox(data.frame(A4_N_km2$time,
                                   A4_N_km2$status,
                                   A4_N_km2$groups),
                        title = 'N0', labs = c('High', 'Low'))
A4_N_km2

A5_M_km <- data.frame(time = as.numeric(tcga_cli_fea$OS.time),
                      status = as.numeric(tcga_cli_fea$Status),
                      A5_M = tcga_cli_fea$A5_M,
                      groups = tcga_cli_fea$Groups)
A5_M_km2 <- A5_M_km[A5_M_km$A5_M == 'M0', ]
A5_M_km2 <- ggplotKMCox(data.frame(A5_M_km2$time,
                                   A5_M_km2$status,
                                   A5_M_km2$groups),
                        title = 'M0', labs = c('High', 'Low'))
A5_M_km2

Stage_km <- data.frame(time = as.numeric(tcga_cli_fea$OS.time),
                      status = as.numeric(tcga_cli_fea$Status),
                      Stage = tcga_cli_fea$Stage,
                      groups = tcga_cli_fea$Groups)
Stage_km2 <- Stage_km[Stage_km$Stage == 'I' | Stage_km$Stage == 'II', ]
Stage_km2 <- ggplotKMCox(data.frame(Stage_km2$time,
                                   Stage_km2$status,
                                   Stage_km2$groups),
                        title = 'I + II', labs = c('High', 'Low'))
Stage_km2
Stage_km3 <- Stage_km[Stage_km$Stage == 'III' | Stage_km$Stage == 'IV', ]
Stage_km3 <- ggplotKMCox(data.frame(Stage_km3$time,
                                   Stage_km3$status,
                                   Stage_km3$groups),
                        title = 'III + IV', labs = c('High', 'Low'))
Stage_km3


Grade_km <- data.frame(time = as.numeric(tcga_cli_fea$OS.time),
                       status = as.numeric(tcga_cli_fea$Status),
                       Grade = tcga_cli_fea$Grade,
                       groups = tcga_cli_fea$Groups)
Grade_km2 <- Grade_km[Grade_km$Grade == 'G1' | Grade_km$Grade == 'G2', ]
Grade_km2 <- ggplotKMCox(data.frame(Grade_km2$time,
                                    Grade_km2$status,
                                    Grade_km2$groups),
                         title = 'G1 + G2', labs = c('High', 'Low'))
Grade_km2
Grade_km3 <- Grade_km[Grade_km$Grade == 'G3' | Grade_km$Grade == 'G4', ]
Grade_km3 <- ggplotKMCox(data.frame(Grade_km3$time,
                                    Grade_km3$status,
                                    Grade_km3$groups),
                         title = 'G3 + G4', labs = c('High', 'Low'))
Grade_km3

tcga_cli_km <- ggpubr::ggarrange(age_km2,
                                  age_km3,
                                 Gender_km2,
                                 Gender_km3,
                                 A3_T_km2,
                                 A3_T_km3,
                                 A4_N_km2,
                                 A5_M_km2,
                                 Stage_km2,
                                 Stage_km3,
                                 Grade_km2,
                                 Grade_km3,
                                  ncol = 4,nrow = 3,
                                  labels = toupper(letters)[1:12],
                                  align = "hv")
tcga_cli_km

ggsave(plot = tcga_cli_km,
       filename = 'PDFs/tcga_cli_km.pdf',
       width = 20, height = 15, device = cairo_pdf)


library(maftools)

maf.mutect <- read.maf(maf = 'Z:/TCGA/Matrix/mutect2/TCGA.LIHC.mutect.a630f0a0-39b3-4aab-8181-89c1dde8d3e2.DR-10.0.somatic.maf.gz')
pdf('PDFs/TCGA-LIHC-mutect-plot.pdf', width = 10, height = 6)

oncoplot(maf = maf.mutect,
         # colors = vc_cols,
         bgCol = "#FFFFFF",
         genes = c('TP53', 'PIK3CA', 'RB1', 'CDKN2A', 'TSC2', 'CTNNB1', 'ARID2',
                   'AXIN1', 'RPS6KA3', 'ARID1A', 'KMT2D')
         )
dev.off()


maf.cli.samples <- substr(getClinicalData(maf.mutect)$Tumor_Sample_Barcode, 1, 15)
com_samples <- intersect(maf.cli.samples, tcga_cli_fea$A0_Samples)

TP53 <- as.character(subsetMaf(maf = maf.mutect, genes = c('TP53'), mafObj = FALSE)$Tumor_Sample_Barcode)
TP53 <- substr(TP53, 1, 15)
TP53_samples <- intersect(TP53, com_samples)
NO_TP53_samples <- setdiff(com_samples, TP53_samples)
TP53_Mutant <- c(rep('YES', length(TP53_samples)), rep('NO', length(NO_TP53_samples)))
TP53_Mutant <- data.frame(cbind(sample = c(TP53_samples, NO_TP53_samples), TP53_Mutant))
tcga_cluster_mut <- merge(tcga_cli_fea, TP53_Mutant, 
                          by.x = 'A0_Samples', by.y = 'sample', all = TRUE)


CTNNB1 <- as.character(subsetMaf(maf = maf.mutect, genes = c('CTNNB1'), mafObj = FALSE)$Tumor_Sample_Barcode)
CTNNB1 <- substr(CTNNB1, 1, 15)
CTNNB1_samples <- intersect(CTNNB1, com_samples)
NO_CTNNB1_samples <- setdiff(com_samples, CTNNB1_samples)
CTNNB1_Mutant <- c(rep('YES', length(CTNNB1_samples)), rep('NO', length(NO_CTNNB1_samples)))
CTNNB1_Mutant <- data.frame(cbind(sample = c(CTNNB1_samples, NO_CTNNB1_samples), CTNNB1_Mutant))
tcga_cluster_mut <- merge(tcga_cluster_mut, CTNNB1_Mutant, 
                          by.x = 'A0_Samples', by.y = 'sample', all = TRUE)

AXIN1 <- as.character(subsetMaf(maf = maf.mutect, genes = c('AXIN1'), mafObj = FALSE)$Tumor_Sample_Barcode)
AXIN1 <- substr(AXIN1, 1, 15)
AXIN1_samples <- intersect(AXIN1, com_samples)
NO_AXIN1_samples <- setdiff(com_samples, AXIN1_samples)
AXIN1_Mutant <- c(rep('YES', length(AXIN1_samples)), rep('NO', length(NO_AXIN1_samples)))
AXIN1_Mutant <- data.frame(cbind(sample = c(AXIN1_samples, NO_AXIN1_samples), AXIN1_Mutant))
tcga_cluster_mut <- merge(tcga_cluster_mut, AXIN1_Mutant, 
                          by.x = 'A0_Samples', by.y = 'sample', all = TRUE)

ARID1A <- as.character(subsetMaf(maf = maf.mutect, genes = c('ARID1A'), mafObj = FALSE)$Tumor_Sample_Barcode)
ARID1A <- substr(ARID1A, 1, 15)
ARID1A_samples <- intersect(ARID1A, com_samples)
NO_ARID1A_samples <- setdiff(com_samples, ARID1A_samples)
ARID1A_Mutant <- c(rep('YES', length(ARID1A_samples)), rep('NO', length(NO_ARID1A_samples)))
ARID1A_Mutant <- data.frame(cbind(sample = c(ARID1A_samples, NO_ARID1A_samples), ARID1A_Mutant))
tcga_cluster_mut <- merge(tcga_cluster_mut, ARID1A_Mutant, 
                          by.x = 'A0_Samples', by.y = 'sample', all = TRUE)

table(tcga_cluster_mut$TP53_Mutant)


TP53_Mutant_km <- data.frame(time = as.numeric(tcga_cluster_mut$OS.time),
                       status = as.numeric(tcga_cluster_mut$Status),
                       TP53_Mutant = tcga_cluster_mut$TP53_Mutant,
                       groups = tcga_cluster_mut$Groups)
TP53_Mutant_km2 <- TP53_Mutant_km[TP53_Mutant_km$TP53_Mutant == 'YES', ]
TP53_Mutant_km2 <- ggplotKMCox(data.frame(TP53_Mutant_km2$time,
                                    TP53_Mutant_km2$status,
                                    TP53_Mutant_km2$groups),
                         title = 'TP53 YES', labs = c('High', 'Low'))
TP53_Mutant_km2
TP53_Mutant_km3 <- TP53_Mutant_km[TP53_Mutant_km$TP53_Mutant == 'NO', ]
TP53_Mutant_km3 <- ggplotKMCox(data.frame(TP53_Mutant_km3$time,
                                    TP53_Mutant_km3$status,
                                    TP53_Mutant_km3$groups),
                         title = 'TP53 NO', labs = c('High', 'Low'))
TP53_Mutant_km3


CTNNB1_Mutant_km <- data.frame(time = as.numeric(tcga_cluster_mut$OS.time),
                             status = as.numeric(tcga_cluster_mut$Status),
                             CTNNB1_Mutant = tcga_cluster_mut$CTNNB1_Mutant,
                             groups = tcga_cluster_mut$Groups)
CTNNB1_Mutant_km2 <- CTNNB1_Mutant_km[CTNNB1_Mutant_km$CTNNB1_Mutant == 'YES', ]
CTNNB1_Mutant_km2 <- ggplotKMCox(data.frame(CTNNB1_Mutant_km2$time,
                                          CTNNB1_Mutant_km2$status,
                                          CTNNB1_Mutant_km2$groups),
                               title = 'CTNNB1 YES', labs = c('High', 'Low'))
CTNNB1_Mutant_km2
CTNNB1_Mutant_km3 <- CTNNB1_Mutant_km[CTNNB1_Mutant_km$CTNNB1_Mutant == 'NO', ]
CTNNB1_Mutant_km3 <- ggplotKMCox(data.frame(CTNNB1_Mutant_km3$time,
                                          CTNNB1_Mutant_km3$status,
                                          CTNNB1_Mutant_km3$groups),
                               title = 'CTNNB1 NO', labs = c('High', 'Low'))
CTNNB1_Mutant_km3


AXIN1_Mutant_km <- data.frame(time = as.numeric(tcga_cluster_mut$OS.time),
                               status = as.numeric(tcga_cluster_mut$Status),
                               AXIN1_Mutant = tcga_cluster_mut$AXIN1_Mutant,
                               groups = tcga_cluster_mut$Groups)
AXIN1_Mutant_km2 <- AXIN1_Mutant_km[AXIN1_Mutant_km$AXIN1_Mutant == 'YES', ]
AXIN1_Mutant_km2 <- ggplotKMCox(data.frame(AXIN1_Mutant_km2$time,
                                            AXIN1_Mutant_km2$status,
                                            AXIN1_Mutant_km2$groups),
                                 title = 'AXIN1 YES', labs = c('High', 'Low'))
AXIN1_Mutant_km2
AXIN1_Mutant_km3 <- AXIN1_Mutant_km[AXIN1_Mutant_km$AXIN1_Mutant == 'NO', ]
AXIN1_Mutant_km3 <- ggplotKMCox(data.frame(AXIN1_Mutant_km3$time,
                                            AXIN1_Mutant_km3$status,
                                            AXIN1_Mutant_km3$groups),
                                 title = 'AXIN1 NO', labs = c('High', 'Low'))
AXIN1_Mutant_km3


ARID1A_Mutant_km <- data.frame(time = as.numeric(tcga_cluster_mut$OS.time),
                              status = as.numeric(tcga_cluster_mut$Status),
                              ARID1A_Mutant = tcga_cluster_mut$ARID1A_Mutant,
                              groups = tcga_cluster_mut$Groups)
ARID1A_Mutant_km2 <- ARID1A_Mutant_km[ARID1A_Mutant_km$ARID1A_Mutant == 'YES', ]
ARID1A_Mutant_km2 <- ggplotKMCox(data.frame(ARID1A_Mutant_km2$time,
                                           ARID1A_Mutant_km2$status,
                                           ARID1A_Mutant_km2$groups),
                                title = 'ARID1A YES', labs = c('High', 'Low'))
ARID1A_Mutant_km2
ARID1A_Mutant_km3 <- ARID1A_Mutant_km[ARID1A_Mutant_km$ARID1A_Mutant == 'NO', ]
ARID1A_Mutant_km3 <- ggplotKMCox(data.frame(ARID1A_Mutant_km3$time,
                                           ARID1A_Mutant_km3$status,
                                           ARID1A_Mutant_km3$groups),
                                title = 'ARID1A NO', labs = c('High', 'Low'))
ARID1A_Mutant_km3

tcga_mut_km <- ggpubr::ggarrange(TP53_Mutant_km2,
                                 TP53_Mutant_km3,
                                 CTNNB1_Mutant_km2,
                                 CTNNB1_Mutant_km3,
                                 AXIN1_Mutant_km2,
                                 AXIN1_Mutant_km3,
                                 ARID1A_Mutant_km2,
                                 ARID1A_Mutant_km3,
                                 ncol = 4,nrow = 2,
                                 labels = toupper(letters)[1:8],
                                 align = "hv")
tcga_mut_km

ggsave(plot = tcga_mut_km,
       filename = 'PDFs/tcga_mut_km.pdf',
       width = 20, height = 10, device = cairo_pdf)


RiskScore_Gender <- data.frame(tcga_cli_fea[, c("Gender", "RiskScore")])
Gender_violin_RiskScore <- mg_violin(RiskScore_Gender, melt=TRUE, ylab='RiskScore',
                                     leg.title='', test_method='other',
                                     xlab = 'Gender',
                                     legend.pos='bl',
                                     show_compare = F)
Gender_violin_RiskScore


RiskScore_Age <- data.frame(tcga_cli_fea[, c('Age', "RiskScore")])
RiskScore_Age <- na.omit(RiskScore_Age)
median(RiskScore_Age$Age)
RiskScore_Age$Age <- ifelse(RiskScore_Age$Age > 60, '>60', '≤60')
Age_violin_RiskScore <- mg_violin(RiskScore_Age, melt=TRUE, ylab='RiskScore',
                                  leg.title='', test_method='wilcox',
                                  xlab = 'Age',
                                  legend.pos='bl',
                                  show_compare = F)
Age_violin_RiskScore


RiskScore_A3_T <- data.frame(tcga_cli_fea[, c('A3_T', "RiskScore")])
RiskScore_A3_T <- na.omit(RiskScore_A3_T)
RiskScore_A3_T <- RiskScore_A3_T[which(RiskScore_A3_T$A3_T != 'TX'), ]
A3_T_violin_RiskScore <- mg_violin(RiskScore_A3_T, melt=TRUE, ylab='RiskScore',
                                   leg.title='', test_method='rank',
                                   xlab = 'T Stage',
                                   legend.pos='br',
                                   show_compare = F)
A3_T_violin_RiskScore


RiskScore_A4_N <- data.frame(tcga_cli_fea[, c('A4_N', "RiskScore")])
RiskScore_A4_N <- na.omit(RiskScore_A4_N)
RiskScore_A4_N <- RiskScore_A4_N[which(RiskScore_A4_N$A4_N != 'NX'), ]
A4_N_violin_RiskScore <- mg_violin(RiskScore_A4_N, melt=TRUE, ylab='RiskScore',
                                   leg.title='', test_method='rank',
                                   xlab = 'N Stage',
                                   legend.pos='bl',
                                   show_compare = F)
A4_N_violin_RiskScore


RiskScore_A5_M <- data.frame(tcga_cli_fea[, c("A5_M", "RiskScore")])
RiskScore_A5_M <- na.omit(RiskScore_A5_M)
RiskScore_A5_M <- RiskScore_A5_M[which(RiskScore_A5_M$A5_M != 'MX'), ]
A5_M_violin_RiskScore <- mg_violin(RiskScore_A5_M, melt=TRUE, ylab='RiskScore',
                                   leg.title='', test_method='rank',
                                   xlab = 'M Stage',
                                   legend.pos='bl',
                                   show_compare = F)
A5_M_violin_RiskScore


RiskScore_A6_Stage <- data.frame(tcga_cli_fea[, c("Stage", "RiskScore")])
RiskScore_A6_Stage <- na.omit(RiskScore_A6_Stage)
RiskScore_A6_Stage <- RiskScore_A6_Stage[which(RiskScore_A6_Stage$Stage != 'X'), ]
A6_Stage_violin_RiskScore <- mg_violin(RiskScore_A6_Stage, melt=TRUE, ylab='RiskScore',
                                       leg.title='', test_method='rank',
                                       xlab = 'Stage',
                                       legend.pos='br',
                                       show_compare = F)
A6_Stage_violin_RiskScore


RiskScore_Grade <- data.frame(tcga_cli_fea[, c("Grade", "RiskScore")])
RiskScore_Grade <- na.omit(RiskScore_Grade)
RiskScore_Grade <- RiskScore_Grade[which(RiskScore_Grade$Grade != 'GX'), ]
Grade_violin_RiskScore <- mg_violin(RiskScore_Grade, melt=TRUE, ylab='RiskScore',
                                      leg.title='', test_method='rank',
                                      xlab = 'Grade',
                                      legend.pos='br',
                                    show_compare = F)
Grade_violin_RiskScore

tcga_cli_RiskScore <- ggpubr::ggarrange(A3_T_violin_RiskScore,
                                        A6_Stage_violin_RiskScore,
                                        Grade_violin_RiskScore,
                                        Gender_violin_RiskScore,
                                        Age_violin_RiskScore,
                                        ncol = 3,nrow = 2,
                                        labels = toupper(letters)[1:6],
                                        align = "hv")
tcga_cli_RiskScore


ggsave(plot = tcga_cli_RiskScore,
       filename = 'PDFs/tcga_cli_RiskScore.pdf',
       width = 15, height = 10, device = cairo_pdf)


RiskScore_TP53 <- data.frame(tcga_cluster_mut[, c('TP53_Mutant', "RiskScore")])
RiskScore_TP53 <- na.omit(RiskScore_TP53)
TP53_violin_RiskScore <- mg_violin(RiskScore_TP53, melt=TRUE, ylab='RiskScore',
                                     leg.title='', test_method='other',
                                     xlab = 'TP53',
                                     legend.pos='br',
                                     show_compare = F)
TP53_violin_RiskScore


RiskScore_CTNNB1 <- data.frame(tcga_cluster_mut[, c('CTNNB1_Mutant', "RiskScore")])
RiskScore_CTNNB1 <- na.omit(RiskScore_CTNNB1)
CTNNB1_violin_RiskScore <- mg_violin(RiskScore_CTNNB1, melt=TRUE, ylab='RiskScore',
                                   leg.title='', test_method='other',
                                   xlab = 'CTNNB1',
                                   legend.pos='br',
                                   show_compare = F)
CTNNB1_violin_RiskScore

RiskScore_AXIN1 <- data.frame(tcga_cluster_mut[, c('AXIN1_Mutant', "RiskScore")])
RiskScore_AXIN1 <- na.omit(RiskScore_AXIN1)
AXIN1_violin_RiskScore <- mg_violin(RiskScore_AXIN1, melt=TRUE, ylab='RiskScore',
                                     leg.title='', test_method='other',
                                     xlab = 'AXIN1',
                                     legend.pos='br',
                                     show_compare = F)
AXIN1_violin_RiskScore

RiskScore_ARID1A <- data.frame(tcga_cluster_mut[, c('ARID1A_Mutant', "RiskScore")])
RiskScore_ARID1A <- na.omit(RiskScore_ARID1A)
ARID1A_violin_RiskScore <- mg_violin(RiskScore_ARID1A, melt=TRUE, ylab='RiskScore',
                                     leg.title='', test_method='other',
                                     xlab = 'ARID1A',
                                     legend.pos='br',
                                     show_compare = F)
ARID1A_violin_RiskScore

tcga_mut_RiskScore <- ggpubr::ggarrange(TP53_violin_RiskScore,
                                        CTNNB1_violin_RiskScore,
                                        AXIN1_violin_RiskScore,
                                        ARID1A_violin_RiskScore,
                                        ncol = 2,nrow = 2,
                                        labels = toupper(letters)[1:4],
                                        align = "hv")
tcga_mut_RiskScore

ggsave(plot = tcga_mut_RiskScore,
       filename = 'PDFs/tcga_mut_RiskScore.pdf',
       width = 10, height = 10, device = cairo_pdf)


library('GSVA')
library(GSEABase)

c2KEGG <- getGmt("d:/public/GSEA/c2.cp.kegg.v7.0.symbols.gmt",
                 collectionType=BroadCollection(category="c2"),
                 geneIdType=SymbolIdentifier())

tcga_tpm_filter_1 <- tcga_lihc_log2[, rownames(TCGA_model_data)]

ssGSEA <- gsva(as.matrix(tcga_tpm_filter_1), 
               c2KEGG, 
               method='ssgsea', 
               min.sz=10, 
               max.sz=500, 
               verbose=TRUE)


sort(-abs(cor(t(ssGSEA),(as.numeric(risk.allz)))))[1:20]
write.table(ssGSEA,'files/ssGSEA.txt',sep = '\t',quote = F)
write.table(cor(t(ssGSEA),risk.allz),'files/ssGSEA.cor.txt',sep = '\t',quote = F)


sum(abs(cor(t(ssGSEA),(as.numeric(risk.allz))))>=0.45)

pdf('PDFs/ssGSEA_cor.pdf',width = 10,height = 10)
bk=unique(c(seq(-1.5,1.5, length=100)))
pheatmap::pheatmap((ssGSEA[order(abs(cor(t(ssGSEA),(risk.allz))),
                                 decreasing=TRUE)[1:26],order(risk.allz)]),
                   show_colnames = F, breaks = bk,
                   cluster_cols = F, scale = 'row', 
                   cellheight = 10
)
dev.off()

pdf('PDFs/ssGSEA_KEGG.pdf',width = 10,height = 10)
data_p <- cbind(t(ssGSEA[which(abs(cor(t(ssGSEA),risk.allz))>=0.45),]),RiskScore=risk.allz)
pheatmap::pheatmap(cor(data_p),
                   show_colnames = F, 
                   cluster_cols = T,
                   cluster_row = T,
                   cellwidth = 10, 
                   cellheight = 10)
dev.off()


tcga_nomogram <- tcga_cli_fea[, c("A0_Samples", "OS.time", "OS","Age", "Gender", 
                                  "A3_T", "A4_N", "A5_M", "Stage", "Grade",
                                  "RiskScore")]
tcga_nomogram$Age_g <- ifelse(tcga_nomogram$Age > 60, '>60', '≤60')
table(tcga_nomogram$Stage)
tcga_nomogram$A3_T[tcga_nomogram$A3_T == 'TX'] <- ''
tcga_nomogram$Stage[tcga_nomogram$Stage == 'X'] <- ''
tcga_nomogram$Stage[tcga_nomogram$Stage == 'IV'] <- ''
tcga_nomogram$Grade[tcga_nomogram$Grade == 'GX'] <- ''

library(rms)
ddist <- datadist(tcga_nomogram)
options(datadist='ddist')
alignment.cph <- cph(formula=Surv(OS.time, OS)~Age_g+Gender+A3_T+Grade+RiskScore,
                     data=tcga_nomogram,surv=T)
surv <- Survival(alignment.cph)
surv1 <- function(x)surv(365*1,lp=x) 
surv2 <- function(x)surv(365*3,lp=x) 
surv3 <- function(x)surv(365*5,lp=x)
nomogram.f <- nomogram(alignment.cph,lp= F,
                       fun=list(surv1,surv2,surv3),
                       funlabel=c('1-Year Survival','3-Year survival',
                                  '5-Year survival'),
                       maxscale=100,
                       fun.at=c('0.9','0.8','0.7','0.5','0.3','0.1'))
plot(nomogram.f,xfrac=.15)
dev.off()
pdf('PDFs/tcga_nomogram.pdf', width = 10, height = 8)
plot(nomogram.f,xfrac=.15)
dev.off()


f2 <- cph(Surv(OS.time, OS) ~ Age_g+Gender+A3_T+Grade+RiskScore,
          data =tcga_nomogram,
          x=T,
          y=T,
          dist='lognormal',surv=T)
cal1 <- calibrate(f2, cmethod='KM', method="boot", u=365, m=100, B=300)
cal2 <- calibrate(f2, cmethod='KM', method="boot", u=1095, m=100, B=300)
cal3 <- calibrate(f2, cmethod='KM', method="boot", u=1825, m=100, B=300)
pdf('PDFs/nomogram_correct.pdf', width = 4, height = 10)
par(mfrow = c(3, 1))
plot(cal1,
     errbar.col=c(rgb(0,0,0,maxColorValue=255)),
     col=c(rgb(255,0,0,maxColorValue= 255)),
     xlab="Predicted of 1-Year OS", 
     ylab="Actual 2-Year OS")
abline(0,1,lty =3,lwd=2,col=c(rgb(0,0,255,maxColorValue= 255)))
plot(cal2,
     errbar.col=c(rgb(0,0,0,maxColorValue=255)),
     col=c(rgb(255,0,0,maxColorValue= 255)),
     xlab="Predicted of 3-Year OS", 
     ylab="Actual 3-Year OS")
abline(0,1,lty =3,lwd=2,col=c(rgb(0,0,255,maxColorValue= 255)))
plot(cal3,
     errbar.col=c(rgb(0,0,0,maxColorValue=255)),
     col=c(rgb(255,0,0,maxColorValue= 255)),
     xlab="Predicted of 5-Year OS", 
     ylab="Actual 5-Year OS")
abline(0,1,lty =3,lwd=2,col=c(rgb(0,0,255,maxColorValue= 255)))
dev.off()


library(forestplot)
library(survcomp)
change_values<-function(myd,column,values){
  myd[!is.na(myd[,column]),]->myd
  colnames(myd)[column]->column_name;
  table(myd[,column])->N_stage.table;
  as.factor(names(N_stage.table))->N_stage.names;
  data.frame(column_name=N_stage.names,"Value"=values)->N_stage.df;
  c()->tmp.value;
  for(i in 1:nrow(myd)){
    for(j in 1:nrow(N_stage.df)){
      if(myd[i,column]==N_stage.df[j,1]){
        c(tmp.value,as.character(N_stage.df[j,2]))->tmp.value;
      }
    }
  }
  tmp.value->myd[,column];
  return(myd);
}
tcga_forestplot_data <- tcga_cli_fea[, c("A0_Samples", "OS.time", "OS","Age", "Gender", 
                                         "A3_T", "A4_N", "A5_M", "Stage", "Grade",
                                         "RiskScore")]

tcga_forestplot_data$Age <- as.numeric(tcga_forestplot_data$Age)
tcga_forestplot_data <- change_values(tcga_forestplot_data, 5, c(1,2))
tcga_forestplot_data$Gender <- as.numeric(tcga_forestplot_data$Gender)
tcga_forestplot_data <- change_values(tcga_forestplot_data, 6, c(1,2,3,4,5))
tcga_forestplot_data$A3_T <- as.numeric(tcga_forestplot_data$A3_T)


table(tcga_forestplot_data$Grade)
tcga_forestplot_data <- change_values(tcga_forestplot_data, 10, c(1,2,3,4,5))
tcga_forestplot_data$Grade <- as.numeric(tcga_forestplot_data$Grade)

table(tcga_forestplot_data$Stage)
tcga_forestplot_data <- change_values(tcga_forestplot_data, 9, c(1,2,3,4,5))
tcga_forestplot_data$Stage <- as.numeric(tcga_forestplot_data$Stage)


model <- coxph(formula=Surv(OS.time, OS)~Age+Gender+A3_T+Stage+Grade+RiskScore, 
               data=tcga_forestplot_data)
summary(coxph(formula=Surv(OS.time, OS)~Age+Gender+A3_T+Stage+Grade+RiskScore, 
              data=tcga_forestplot_data))
summary(coxph(formula=Surv(OS.time, OS)~RiskScore,
              data=tcga_forestplot_data))

pdf('PDFs/tcga_forest.pdf', width = 8, height = 5)
survminer::ggforest(model,data=tcga_forestplot_data)
dev.off()


library(survcomp)
library(timeROC)

tcga_tpm_copy <- t(tcga_lihc_log2[, rownames(TCGA_model_data)])
colnames(tcga_tpm_copy) <- gsub('-', '__', colnames(tcga_tpm_copy))
other_model_gene <- read.table('files/other_model_genes.txt', 
                               check.names = F,
                               header=T, sep="\t", 
                               stringsAsFactors=F)


Qiao <- other_model_gene$Qiao
Qiao
Qiao <- intersect(Qiao, colnames(tcga_tpm_copy))
Qiao

data1 <- data.frame(time=TCGA_model_data$OS.time,
                    status=TCGA_model_data$OS,
                    tcga_tpm_copy)
fmla1 <- as.formula(paste0("Surv(time, status) ~"
                           ,paste0(Qiao, collapse = '+')))
coxsig1 <- coxph(fmla1, data =as.data.frame(data1))
Qiao_cindex1 <- concordance.index(predict(coxsig1),
                                surv.time = TCGA_model_data$OS.time, 
                                surv.event = TCGA_model_data$OS,
                                method = "noether")
Qiao_cindex1$c.index
Qiao_cindex1$lower
Qiao_cindex1$upper

Qiao_risk=as.numeric(coef(coxsig1)%*%as.matrix(t(data1[,Qiao])))
Qiao_risk=mosaic::zscore(Qiao_risk)

Qiao_model <- plotCoxModel_Batch(Qiao_risk,
                               data1[,match(Qiao, colnames(data1))],
                               data1$time,
                               data1$status,
                               cutoff = 0)
Qiao_model
ggsave(plot = Qiao_model,
       filename = 'PDFs/Qiao_model_roc_km.pdf',
       width = 10, height = 10, device = cairo_pdf)

coxFun(data.frame(data1$time,data1$status,ifelse(as.numeric(Qiao_risk)>=0,'1High risk','0Low risk')))


Liu <- other_model_gene$Liu
Liu
Liu <- intersect(Liu, colnames(tcga_tpm_copy))
Liu

data1 <- data.frame(time=TCGA_model_data$OS.time,
                    status=TCGA_model_data$OS,
                    tcga_tpm_copy)
fmla1 <- as.formula(paste0("Surv(time, status) ~"
                           ,paste0(Liu, collapse = '+')))
coxsig1 <- coxph(fmla1, data =as.data.frame(data1))
Liu_cindex1 <- concordance.index(predict(coxsig1),
                                  surv.time = TCGA_model_data$OS.time, 
                                  surv.event = TCGA_model_data$OS,
                                  method = "noether")
Liu_cindex1$c.index
Liu_cindex1$lower
Liu_cindex1$upper

Liu_risk=as.numeric(coef(coxsig1)%*%as.matrix(t(data1[,Liu])))
Liu_risk=mosaic::zscore(Liu_risk)

Liu_model <- plotCoxModel_Batch(Liu_risk,
                                 data1[,match(Liu, colnames(data1))],
                                 data1$time,
                                 data1$status,
                                 cutoff = 0)
Liu_model
library(ggplot2)
ggsave(plot = Liu_model,
       filename = 'PDFs/Liu_model_roc_km.pdf',
       width = 13, height = 10, device = cairo_pdf)

coxFun(data.frame(data1$time,data1$status,ifelse(as.numeric(Liu_risk)>=0,'1High risk','0Low risk')))


Wang <- other_model_gene$Wang
Wang
Wang <- intersect(Wang, colnames(tcga_tpm_copy))
Wang

data1 <- data.frame(time=TCGA_model_data$OS.time,
                    status=TCGA_model_data$OS,
                    tcga_tpm_copy)
fmla1 <- as.formula(paste0("Surv(time, status) ~"
                           ,paste0(Wang, collapse = '+')))
coxsig1 <- coxph(fmla1, data =as.data.frame(data1))
Wang_cindex1 <- concordance.index(predict(coxsig1),
                                 surv.time = TCGA_model_data$OS.time, 
                                 surv.event = TCGA_model_data$OS,
                                 method = "noether")
Wang_cindex1$c.index
Wang_cindex1$lower
Wang_cindex1$upper

Wang_risk=as.numeric(coef(coxsig1)%*%as.matrix(t(data1[,Wang])))
Wang_risk=mosaic::zscore(Wang_risk)

Wang_model <- plotCoxModel_Batch(Wang_risk,
                                data1[,match(Wang, colnames(data1))],
                                data1$time,
                                data1$status,
                                cutoff = 0)
Wang_model
ggsave(plot = Wang_model,
       filename = 'PDFs/Wang_model_roc_km.pdf',
       width = 10, height = 10, device = cairo_pdf)

coxFun(data.frame(data1$time,data1$status,ifelse(as.numeric(Wang_risk)>=0,'1High risk','0Low risk')))


Ke <- other_model_gene$Ke
Ke
Ke <- intersect(Ke, colnames(tcga_tpm_copy))
Ke

data1 <- data.frame(time=TCGA_model_data$OS.time,
                    status=TCGA_model_data$OS,
                    tcga_tpm_copy)
fmla1 <- as.formula(paste0("Surv(time, status) ~"
                           ,paste0(Ke, collapse = '+')))
coxsig1 <- coxph(fmla1, data =as.data.frame(data1))
Ke_cindex1 <- concordance.index(predict(coxsig1),
                                  surv.time = TCGA_model_data$OS.time, 
                                  surv.event = TCGA_model_data$OS,
                                  method = "noether")
Ke_cindex1$c.index
Ke_cindex1$lower
Ke_cindex1$upper

Ke_risk=as.numeric(coef(coxsig1)%*%as.matrix(t(data1[,Ke])))
Ke_risk=mosaic::zscore(Ke_risk)

Ke_model <- plotCoxModel_Batch(Ke_risk,
                                 data1[,match(Ke, colnames(data1))],
                                 data1$time,
                                 data1$status,
                                 cutoff = 0)
Ke_model
ggsave(plot = Ke_model,
       filename = 'PDFs/Ke_model_roc_km.pdf',
       width = 13, height = 10, device = cairo_pdf)

coxFun(data.frame(data1$time,data1$status,ifelse(as.numeric(Ke_risk)>=0,'1High risk','0Low risk')))


Long <- other_model_gene$Long
Long
Long <- intersect(Long, colnames(tcga_tpm_copy))
Long

data1 <- data.frame(time=TCGA_model_data$OS.time,
                    status=TCGA_model_data$OS,
                    tcga_tpm_copy)
fmla1 <- as.formula(paste0("Surv(time, status) ~"
                           ,paste0(Long, collapse = '+')))
coxsig1 <- coxph(fmla1, data =as.data.frame(data1))
Long_cindex1 <- concordance.index(predict(coxsig1),
                                surv.time = TCGA_model_data$OS.time, 
                                surv.event = TCGA_model_data$OS,
                                method = "noether")
Long_cindex1$c.index
Long_cindex1$lower
Long_cindex1$upper

Long_risk=as.numeric(coef(coxsig1)%*%as.matrix(t(data1[,Long])))
Long_risk=mosaic::zscore(Long_risk)

Long_model <- plotCoxModel_Batch(Long_risk,
                               data1[,match(Long, colnames(data1))],
                               data1$time,
                               data1$status,
                               cutoff = 0)
Long_model
ggsave(plot = Long_model,
       filename = 'PDFs/Long_model_roc_km.pdf',
       width = 10, height = 10, device = cairo_pdf)

coxFun(data.frame(data1$time,data1$status,ifelse(as.numeric(Long_risk)>=0,'1High risk','0Low risk')))


Zheng <- other_model_gene$Zheng
Zheng
Zheng <- intersect(Zheng, colnames(tcga_tpm_copy))
Zheng

data1 <- data.frame(time=TCGA_model_data$OS.time,
                    status=TCGA_model_data$OS,
                    tcga_tpm_copy)
fmla1 <- as.formula(paste0("Surv(time, status) ~"
                           ,paste0(Zheng, collapse = '+')))
coxsig1 <- coxph(fmla1, data =as.data.frame(data1))
Zheng_cindex1 <- concordance.index(predict(coxsig1),
                                  surv.time = TCGA_model_data$OS.time, 
                                  surv.event = TCGA_model_data$OS,
                                  method = "noether")
Zheng_cindex1$c.index
Zheng_cindex1$lower
Zheng_cindex1$upper

Zheng_risk=as.numeric(coef(coxsig1)%*%as.matrix(t(data1[,Zheng])))
Zheng_risk=mosaic::zscore(Zheng_risk)

Zheng_model <- plotCoxModel_Batch(Zheng_risk,
                                 data1[,match(Zheng, colnames(data1))],
                                 data1$time,
                                 data1$status,
                                 cutoff = 0)
Zheng_model
ggsave(plot = Zheng_model,
       filename = 'PDFs/Zheng_model_roc_km.pdf',
       width = 13, height = 10, device = cairo_pdf)

coxFun(data.frame(data1$time,data1$status,ifelse(as.numeric(Zheng_risk)>=0,'1High risk','0Low risk')))


Li <- other_model_gene$Li
Li
Li <- intersect(Li, colnames(tcga_tpm_copy))
Li

data1 <- data.frame(time=TCGA_model_data$OS.time,
                    status=TCGA_model_data$OS,
                    tcga_tpm_copy)
fmla1 <- as.formula(paste0("Surv(time, status) ~"
                           ,paste0(Li, collapse = '+')))
coxsig1 <- coxph(fmla1, data =as.data.frame(data1))
Li_cindex1 <- concordance.index(predict(coxsig1),
                                   surv.time = TCGA_model_data$OS.time, 
                                   surv.event = TCGA_model_data$OS,
                                   method = "noether")
Li_cindex1$c.index
Li_cindex1$lower
Li_cindex1$upper

Li_risk=as.numeric(coef(coxsig1)%*%as.matrix(t(data1[,Li])))
Li_risk=mosaic::zscore(Li_risk)

Li_model <- plotCoxModel_Batch(Li_risk,
                                  data1[,match(Li, colnames(data1))],
                                  data1$time,
                                  data1$status,
                                  cutoff = 0)
Li_model
ggsave(plot = Li_model,
       filename = 'PDFs/Li_model_roc_km.pdf',
       width = 10, height = 10, device = cairo_pdf)

coxFun(data.frame(data1$time,data1$status,ifelse(as.numeric(Li_risk)>=0,'1High risk','0Low risk')))


library("IMvigor210CoreBiologies")
data(cds)

IMvigor210_gene_length <- as.data.frame(fData(cds))
IMvigor210_cli <- as.data.frame(pData(cds))
IMvigor210_cli$os <- IMvigor210_cli$os * 30
IMvigor210_cli$os
IMvigor210_cli$censOS


IMvigor210_fpkm <- read.table('D:/public/IMvigor210/IMvigor210_FPKM.txt',
                              sep = '\t', row.names = 1, header = T,
                              stringsAsFactors = F, check.names = F)

IMvigor210_fpkm <- IMvigor210_fpkm[rownames(IMvigor210_gene_length), ]
IMvigor210_fpkm$genes <- IMvigor210_gene_length$symbol
IMvigor210_fpkm_symbol <- aggregate(.~genes, data=IMvigor210_fpkm, mean) 
IMvigor210_fpkm_symbol <- IMvigor210_fpkm_symbol[-c(1), ]
rownames(IMvigor210_fpkm_symbol) <- IMvigor210_fpkm_symbol$genes
IMvigor210_fpkm_symbol <- IMvigor210_fpkm_symbol[, -c(1)]


data(human_gene_signatures)
save(human_gene_signatures, file = 'D:/public/IMvigor210/human_gene_signatures.RData')


IMvigor210_fpkm_symbol_log2 <- log2(IMvigor210_fpkm_symbol + 1)
IMvigor210_cli <- IMvigor210_cli[colnames(IMvigor210_fpkm_symbol_log2), ]
tail(rownames(IMvigor210_cli))
tail(colnames(IMvigor210_fpkm_symbol_log2))

IMvigor210_model_cli <- IMvigor210_cli[, c("os", "censOS")]
colnames(IMvigor210_model_cli) <- c('OS.time', 'OS')
IMvigor210_model_cli$samples <- rownames(IMvigor210_model_cli)
IMvigor210_model_exp <- t(IMvigor210_fpkm_symbol_log2[, rownames(IMvigor210_cli)])
IMvigor210_model_exp <- as.data.frame(IMvigor210_model_exp)
IMvigor210_model_exp$samples <- rownames(IMvigor210_model_exp)

IMvigor210_model_data <- merge(IMvigor210_model_cli, IMvigor210_model_exp,
                               by.x = 'samples', by.y = 'samples')
rownames(IMvigor210_model_data) <- IMvigor210_model_data$samples

IMvigor210_lan <- lan
match(names(IMvigor210_lan),colnames(IMvigor210_model_data))
IMvigor210_lan
risk.IMvigor210=as.numeric(IMvigor210_lan%*%as.matrix(t(IMvigor210_model_data[,names(IMvigor210_lan)])))
risk.IMvigor210z=mosaic::zscore(risk.IMvigor210)
cutoff <- 0

fit <- survivalROC::survivalROC(Stime = IMvigor210_model_data$OS.time,
                   status = IMvigor210_model_data$OS,
                   marker = risk.IMvigor210z,
                   predict.time = 365*1,
                   method = "KM")
fit$AUC
optimalCutoff1 <- fit$cut.values[which.max(fit$TP - fit$FP)]
cutoff <- optimalCutoff1

fivenum(risk.IMvigor210z)


IMvigor210_km <- ggplotKMCox(data.frame(IMvigor210_model_data$OS.time,
                       IMvigor210_model_data$OS,
                       ifelse(risk.IMvigor210z>=cutoff,'H','L')),
            labs = c('High', 'Low'))

IMvigor210_km


IMvigor210_datas1 <- IMvigor210_cli[rownames(IMvigor210_model_data), ]
IMvigor210_datas1$RiskScore <- risk.IMvigor210z

IMvigor210_datas1 <- IMvigor210_datas1[, c("os", "censOS", "FMOne mutation burden per MB",
                                        "Neoantigen burden per MB", "RiskScore",
                                        "Best Confirmed Overall Response")]

colnames(IMvigor210_datas1) <- c('OS.time', 'Status', 'TMB', "NEO", 
                                 'RiskScore', 'Response')
IMvigor210_datas1 <- IMvigor210_datas1[IMvigor210_datas1$Response != 'NE', ]

IMvigor210_datas1$TMB[is.na(IMvigor210_datas1$TMB)] <- ''
IMvigor210_datas1$NEO[is.na(IMvigor210_datas1$NEO)] <- ''

fmla1 <- as.formula(paste0("Surv(OS.time, Status) ~" , 'TMB+NEO+RiskScore'))
coxsig1 <- coxph(fmla1, data =IMvigor210_datas1)
IMvigor210_datas1$Complex <- predict(coxsig1)
write.table(IMvigor210_datas1, file = 'files/IMvigor210_ROC_datas.txt',
            sep = '\t')


library(pROC)
library(dplyr)

IMvigor210_datas1$TMB <- as.numeric(IMvigor210_datas1$TMB)
IMvigor210_datas1$NEO <- as.numeric(IMvigor210_datas1$NEO)
roc.list1 <- roc(Status ~ TMB + NEO + RiskScore + Complex, data = IMvigor210_datas1)
g.list1 <- ggroc(roc.list1, size = 1.2, legacy.axes = TRUE)
g.list1 + theme_bw()
dev.off()
roc.list1$TMB$auc
roc.list1$NEO$auc
roc.list1$RiskScore$auc
roc.list1$Complex$auc
IMvigor210_ROC <-g.list1 + theme_bw()
IMvigor210_ROC


IMvigor210_KM_ROC <- ggpubr::ggarrange(IMvigor210_km,
                                       IMvigor210_ROC,
                                       ncol = 2,nrow = 1,
                                       labels = toupper(letters)[1:2],
                                       align = "hv")
IMvigor210_KM_ROC

ggsave(plot = IMvigor210_KM_ROC,
       filename = 'PDFs/IMvigor210_KM_ROC.pdf',
       width = 10, height = 5, device = cairo_pdf)


IMvigor210_cli[1:5,1:5]
IMvigor210_cli <- IMvigor210_cli[rownames(IMvigor210_model_data), ]
IMvigor210_cli$RiskScore <- risk.IMvigor210z
IMvigor210_cli$Groups <- ifelse(risk.IMvigor210z>=cutoff, 'High','Low')


immu_eff <- IMvigor210_cli[, c("Best Confirmed Overall Response",
                               "RiskScore")]
colnames(immu_eff) <- c('groups', 'RiskScore')
immu_eff <- immu_eff[immu_eff$groups != 'NE', ]
respon_violin <- mg_violin(immu_eff, melt=TRUE, ylab='RiskScore',
                           leg.title='Response', test_method='anova',
                           legend.pos='tl',
                           show_compare = F)
respon_violin

IC_datas <- IMvigor210_cli[, c("IC Level",
                               "RiskScore")]
colnames(IC_datas) <- c('groups', 'RiskScore')
IC_datas <- na.omit(IC_datas)
IC_violin <- mg_violin(IC_datas, melt=TRUE, ylab='RiskScore',
                       leg.title='IC', test_method='anova',
                       legend.pos='tl',
                       show_compare = F)
IC_violin

TC_datas <- IMvigor210_cli[, c("TC Level",
                               "RiskScore")]
colnames(TC_datas) <- c('groups', 'RiskScore')
TC_datas <- na.omit(TC_datas)
TC_violin <- mg_violin(TC_datas, melt=TRUE, ylab='RiskScore',
                       leg.title='TC', test_method='anova',
                       legend.pos='tl',
                       show_compare = F)
TC_violin

IP_datas <- IMvigor210_cli[, c("Immune phenotype",
                               "RiskScore")]
colnames(IP_datas) <- c('groups', 'RiskScore')
IP_datas <- na.omit(IP_datas)
IP_violin <- mg_violin(IP_datas, melt=TRUE, ylab='RiskScore',
                       leg.title='IP', test_method='anova',
                       legend.pos='tl',
                       show_compare = F)
IP_violin


IMvigor210_cli_RiskScore <- ggpubr::ggarrange(respon_violin,
                                              IC_violin,
                                              TC_violin,
                                       ncol = 3,nrow = 1,
                                       labels = toupper(letters)[1:3],
                                       align = "hv")
IMvigor210_cli_RiskScore

ggsave(plot = IMvigor210_cli_RiskScore,
       filename = 'PDFs/IMvigor210_cli_RiskScore.pdf',
       width = 15, height = 5, device = cairo_pdf)


save.image('LIHC_TME_20200501.RData')


low_groups <- IMvigor210_cli[IMvigor210_cli$Groups == 'Low', ]
low_groups <- low_groups[low_groups$`Best Confirmed Overall Response` != 'NE', ]
table(low_groups$`Best Confirmed Overall Response` == 'CR' | low_groups$`Best Confirmed Overall Response` == 'PR')

High_groups <- IMvigor210_cli[IMvigor210_cli$Groups == 'High', ]
High_groups <- High_groups[High_groups$`Best Confirmed Overall Response` != 'NE', ]
table(High_groups$`Best Confirmed Overall Response` == 'CR' | High_groups$`Best Confirmed Overall Response` == 'PR')

tdata <- matrix(c(126, 36, 104, 32), ncol = 2)
tdata
chisq.test(tdata)


library(plyr)
library(ggplot2)
perc_data <- data.frame(Cluster = c('Low', 'Low', 'High', 'High'),
                        Groups = c('NO Responder','Responder', 
                                   'NO Responder','Responder'),
                        datas = c(126, 36, 104, 32))

perc_data
ce = ddply(perc_data, "Cluster", transform, percent_weight = datas / sum(datas) * 100)


perc_plot <- ggplot(ce, aes(x = Cluster, y = percent_weight, fill = Groups)) +
  geom_bar(stat = "identity", colour = "black", width = 0.5) 
perc_plot

save.image('.RData')
